# Supplementary material for: Changes in Soil Microbial Communities across an Urbanization Gradient: A Local-Scale Temporal Study in the Arid Southwestern USA
Source: Microorganisms. 2021 Jul 9;9(7):1470. doi: 10.3390/microorganisms9071470 (PMC8305102; doi:10.3390/microorganisms9071470)
Supplement: Supplementary file 1 [file microorganisms-09-01470-s001.zip]

Archive with 10 entries (10 files):
- SI.pdf
- __MACOSX/._SI.pdf
- Table S1.xlsx
- __MACOSX/._Table S1.xlsx
- Table S2.xlsx
- __MACOSX/._Table S2.xlsx
- Table S3.xlsx
- __MACOSX/._Table S3.xlsx
- Table S4.xlsx
- __MACOSX/._Table S4.xlsx
