# Supplementary material for: Changes in Soil Microbial Communities across an Urbanization Gradient: A Local-Scale Temporal Study in the Arid Southwestern USA
Source: Microorganisms. 2021 Jul 9;9(7):1470. doi: 10.3390/microorganisms9071470 (PMC8305102; doi:10.3390/microorganisms9071470)
Supplement: Supplementary file 1 [file microorganisms-09-01470-s001.zip › Table S2.xlsx]

## Sheet: Sheet1
	Kingdom	Phylum	Class	Order	Family	Genus	Species
ASV_1	k__Fungi	p__Ascomycota	c__Dothideomycetes	o__Capnodiales	f__Mycosphaerellaceae	NA	NA
ASV_2	k__Fungi	p__Ascomycota	c__Dothideomycetes	o__Pleosporales	f__Sporormiaceae	g__Preussia	NA
ASV_3	k__Fungi	p__Ascomycota	c__Sordariomycetes	o__Sordariales	f__Chaetomiaceae	NA	NA
ASV_4	k__Fungi	p__Ascomycota	c__Sordariomycetes	o__Sordariales	f__Chaetomiaceae	NA	NA
ASV_5	k__Fungi	p__Ascomycota	NA	NA	NA	NA	NA
ASV_6	k__Fungi	p__Basidiomycota	c__Agaricomycetes	o__Polyporales	NA	NA	NA
ASV_7	k__Fungi	p__Ascomycota	c__Sordariomycetes	o__Sordariales	f__Chaetomiaceae	g__Amesia	s__atrobrunnea
ASV_8	k__Fungi	p__Ascomycota	c__Dothideomycetes	o__Venturiales	f__Sympoventuriaceae	g__Ochroconis	NA
ASV_9	k__Fungi	p__Ascomycota	c__Sordariomycetes	o__Sordariales	f__Chaetomiaceae	g__Acrophialophora	NA
ASV_10	k__Fungi	p__Ascomycota	c__Dothideomycetes	o__Pleosporales	f__Didymosphaeriaceae	NA	NA
ASV_11	k__Fungi	p__Ascomycota	c__Sordariomycetes	o__Sordariales	f__Chaetomiaceae	NA	NA
ASV_12	k__Fungi	p__Ascomycota	c__Dothideomycetes	o__Pleosporales	NA	NA	NA
ASV_13	k__Fungi	p__Ascomycota	c__Sordariomycetes	NA	NA	NA	NA
ASV_14	k__Fungi	p__Ascomycota	c__Dothideomycetes	o__Pleosporales	NA	NA	NA
ASV_15	k__Fungi	p__Ascomycota	c__Dothideomycetes	o__Pleosporales	NA	NA	NA
ASV_16	k__Fungi	p__Basidiomycota	c__Agaricomycetes	o__Geastrales	f__Geastraceae	g__Geastrum	s__parvisporum
ASV_17	k__Fungi	p__Ascomycota	c__Dothideomycetes	o__Pleosporales	f__Sporormiaceae	g__Westerdykella	s__centenaria
ASV_18	k__Fungi	p__Basidiomycota	c__Agaricomycetes	o__Cantharellales	f__Ceratobasidiaceae	g__Ceratobasidium	NA
ASV_19	k__Fungi	p__Ascomycota	c__Dothideomycetes	o__Pleosporales	f__Didymellaceae	g__Didymella	s__urticicola
ASV_20	k__Fungi	p__Ascomycota	c__Dothideomycetes	o__Pleosporales	f__Pleosporaceae	g__Alternaria	NA
ASV_21	k__Fungi	p__Ascomycota	c__Pezizomycetes	o__Pezizales	f__Pyronemataceae	g__Desertella	NA
ASV_22	k__Fungi	p__Ascomycota	c__Leotiomycetes	o__Helotiales	f__Helotiaceae	g__Articulospora	NA
ASV_23	k__Fungi	p__Ascomycota	c__Sordariomycetes	o__Hypocreales	f__Stachybotryaceae	g__Xepicula	s__leucotricha
ASV_24	k__Fungi	p__Ascomycota	c__Eurotiomycetes	o__Chaetothyriales	f__Trichomeriaceae	g__Knufia	NA
ASV_25	k__Fungi	p__Ascomycota	c__Dothideomycetes	o__Pleosporales	f__Dictyosporiaceae	g__Dictyosporium	s__heptasporum
ASV_26	k__Fungi	p__Ascomycota	c__Sordariomycetes	o__Sordariales	f__Chaetomiaceae	g__Thielavia	s__australiensis
ASV_27	k__Fungi	p__Ascomycota	c__Dothideomycetes	o__Pleosporales	NA	NA	NA
ASV_28	k__Fungi	p__Ascomycota	c__Sordariomycetes	o__Sordariales	f__Chaetomiaceae	NA	NA
ASV_29	k__Fungi	NA	NA	NA	NA	NA	NA
ASV_30	k__Fungi	p__Ascomycota	c__Dothideomycetes	o__Pleosporales	NA	NA	NA
ASV_31	k__Fungi	p__Ascomycota	c__Dothideomycetes	o__Pleosporales	f__Phaeosphaeriaceae	NA	NA
ASV_32	k__Fungi	p__Basidiomycota	c__Tremellomycetes	o__Tremellales	f__Rhynchogastremataceae	g__Papiliotrema	s__laurentii
ASV_33	k__Fungi	p__Ascomycota	c__Sordariomycetes	NA	NA	NA	NA
ASV_34	k__Fungi	p__Ascomycota	c__Dothideomycetes	o__Capnodiales	f__Cladosporiaceae	g__Cladosporium	s__delicatulum
ASV_35	k__Fungi	p__Ascomycota	c__Sordariomycetes	NA	NA	NA	NA
ASV_36	k__Fungi	p__Ascomycota	c__Dothideomycetes	o__Pleosporales	f__Sporormiaceae	g__Preussia	NA
ASV_37	k__Fungi	p__Basidiomycota	c__Agaricomycetes	o__Cantharellales	f__Ceratobasidiaceae	g__Ceratobasidium	NA
ASV_38	k__Fungi	p__Basidiomycota	c__Tremellomycetes	o__Filobasidiales	f__Filobasidiaceae	g__Naganishia	s__albida
ASV_39	k__Fungi	p__Ascomycota	c__Sordariomycetes	o__Sordariales	f__Chaetomiaceae	g__Chaetomium	s__jodhpurense
ASV_40	k__Fungi	p__Ascomycota	c__Dothideomycetes	o__Pleosporales	f__Cucurbitariaceae	g__Pyrenochaeta	NA
ASV_41	k__Fungi	p__Ascomycota	c__Dothideomycetes	o__Pleosporales	f__Sporormiaceae	g__Preussia	NA
ASV_42	k__Fungi	p__Ascomycota	c__Dothideomycetes	o__Pleosporales	f__Phaeosphaeriaceae	g__Tintelnotia	s__opuntiae
ASV_43	k__Fungi	p__Ascomycota	c__Dothideomycetes	o__Pleosporales	f__Didymellaceae	NA	NA
ASV_44	k__Fungi	p__Ascomycota	c__Dothideomycetes	o__Pleosporales	f__Didymosphaeriaceae	g__Paraconiothyrium	NA
ASV_45	k__Fungi	p__Ascomycota	c__Sordariomycetes	o__Sordariales	f__Chaetomiaceae	NA	NA
ASV_46	k__Fungi	p__Ascomycota	c__Dothideomycetes	o__Pleosporales	f__Didymosphaeriaceae	g__Montagnula	s__opulenta
ASV_47	k__Fungi	p__Ascomycota	c__Dothideomycetes	o__Pleosporales	f__Pleosporales_fam_Incertae_sedis	g__Thyrostroma	s__cornicola
ASV_48	k__Fungi	NA	NA	NA	NA	NA	NA
ASV_49	k__Fungi	NA	NA	NA	NA	NA	NA
ASV_50	k__Fungi	p__Ascomycota	NA	NA	NA	NA	NA
ASV_51	k__Fungi	p__Ascomycota	c__Dothideomycetes	o__Pleosporales	f__Sporormiaceae	g__Preussia	NA
ASV_52	k__Fungi	NA	NA	NA	NA	NA	NA
ASV_53	k__Fungi	p__Ascomycota	c__Dothideomycetes	o__Pleosporales	NA	NA	NA
ASV_54	k__Fungi	p__Ascomycota	c__Eurotiomycetes	o__Chaetothyriales	f__Herpotrichiellaceae	g__Coniosporium	s__apollinis
ASV_55	k__Fungi	p__Basidiomycota	c__Tremellomycetes	o__Tremellales	f__Cryptococcaceae	g__Cryptococcus	s__saitoi
ASV_56	k__Fungi	p__Ascomycota	c__Sordariomycetes	o__Hypocreales	f__Nectriaceae	g__Bisifusarium	s__dimerum
ASV_57	k__Fungi	p__Ascomycota	c__Sordariomycetes	o__Sordariales	f__Chaetomiaceae	NA	NA
ASV_58	k__Fungi	p__Ascomycota	c__Dothideomycetes	o__Pleosporales	f__Sporormiaceae	g__Preussia	NA
ASV_59	k__Fungi	p__Ascomycota	c__Sordariomycetes	o__Sordariales	f__Lasiosphaeriaceae	g__Podospora	s__dimorpha
ASV_60	k__Fungi	p__Ascomycota	c__Dothideomycetes	o__Pleosporales	NA	NA	NA
ASV_61	k__Fungi	p__Ascomycota	c__Dothideomycetes	o__Pleosporales	f__Sporormiaceae	g__Preussia	s__persica
ASV_62	k__Fungi	p__Ascomycota	c__Sordariomycetes	NA	NA	NA	NA
ASV_63	k__Fungi	p__Ascomycota	c__Sordariomycetes	o__Sordariales	f__Chaetomiaceae	g__Thielavia	s__arenaria
ASV_64	k__Fungi	p__Ascomycota	NA	NA	NA	NA	NA
ASV_65	k__Fungi	p__Ascomycota	NA	NA	NA	NA	NA
ASV_66	k__Fungi	p__Ascomycota	c__Dothideomycetes	o__Pleosporales	NA	NA	NA
ASV_67	k__Fungi	p__Basidiomycota	c__Agaricomycetes	o__Cantharellales	f__Ceratobasidiaceae	g__Ceratobasidium	NA
ASV_68	k__Fungi	p__Ascomycota	c__Dothideomycetes	o__Pleosporales	f__Didymosphaeriaceae	g__Paraconiothyrium	NA
ASV_69	k__Fungi	p__Mortierellomycota	c__Mortierellomycetes	o__Mortierellales	f__Mortierellaceae	g__Mortierella	s__alpina
ASV_70	k__Fungi	p__Ascomycota	c__Dothideomycetes	o__Pleosporales	f__Sporormiaceae	g__Preussia	NA
ASV_71	k__Fungi	p__Ascomycota	c__Dothideomycetes	o__Pleosporales	f__Phaeosphaeriaceae	NA	NA
ASV_72	k__Fungi	p__Ascomycota	NA	NA	NA	NA	NA
ASV_73	k__Fungi	p__Ascomycota	c__Dothideomycetes	o__Pleosporales	f__Sporormiaceae	g__Preussia	s__flanaganii
ASV_74	k__Fungi	p__Ascomycota	c__Pezizomycetes	o__Pezizales	f__Pyronemataceae	g__Scutellinia	NA
ASV_75	k__Fungi	p__Ascomycota	c__Sordariomycetes	o__Hypocreales	f__Nectriaceae	g__Bisifusarium	s__dimerum
ASV_76	k__Fungi	p__Ascomycota	c__Dothideomycetes	o__Pleosporales	f__Sporormiaceae	g__Preussia	s__polymorpha
ASV_77	k__Fungi	p__Ascomycota	c__Sordariomycetes	NA	NA	NA	NA
ASV_78	k__Fungi	p__Ascomycota	c__Sordariomycetes	o__Hypocreales	f__Nectriaceae	g__Fusarium	NA
ASV_79	k__Fungi	p__Mortierellomycota	c__Mortierellomycetes	o__Mortierellales	f__Mortierellaceae	g__Mortierella	s__alpina
ASV_80	k__Fungi	p__Ascomycota	c__Dothideomycetes	o__Pleosporales	NA	NA	NA
ASV_81	k__Fungi	p__Ascomycota	c__Sordariomycetes	o__Hypocreales	f__Nectriaceae	g__Fusarium	s__acutatum
ASV_82	k__Fungi	p__Ascomycota	c__Sordariomycetes	o__Sordariales	f__Chaetomiaceae	NA	NA
ASV_83	k__Fungi	p__Ascomycota	c__Eurotiomycetes	o__Eurotiales	f__Aspergillaceae	g__Aspergillus	NA
ASV_84	k__Fungi	p__Ascomycota	c__Sordariomycetes	o__Sordariales	f__Chaetomiaceae	NA	NA
ASV_85	k__Fungi	p__Ascomycota	c__Sordariomycetes	o__Sordariales	f__Chaetomiaceae	NA	NA
ASV_86	k__Fungi	p__Ascomycota	NA	NA	NA	NA	NA
ASV_87	k__Fungi	p__Ascomycota	c__Dothideomycetes	o__Pleosporales	f__Phaeosphaeriaceae	NA	NA
ASV_88	k__Fungi	p__Ascomycota	c__Sordariomycetes	o__Sordariales	f__Chaetomiaceae	NA	NA
ASV_89	k__Fungi	p__Ascomycota	c__Dothideomycetes	o__Pleosporales	f__Sporormiaceae	g__Preussia	s__terricola
ASV_90	k__Fungi	p__Ascomycota	c__Dothideomycetes	o__Capnodiales	f__Mycosphaerellaceae	g__Mycocentrospora	s__acerina
ASV_91	k__Fungi	p__Ascomycota	c__Dothideomycetes	o__Dothideales	f__Aureobasidiaceae	g__Aureobasidium	s__pullulans
ASV_92	k__Fungi	p__Ascomycota	c__Dothideomycetes	o__Pleosporales	f__Sporormiaceae	g__Preussia	s__terricola
ASV_93	k__Fungi	p__Ascomycota	NA	NA	NA	NA	NA
ASV_94	k__Fungi	p__Ascomycota	c__Leotiomycetes	o__Helotiales	f__Rutstroemiaceae	NA	NA
ASV_95	k__Fungi	p__Ascomycota	c__Sordariomycetes	o__Sordariales	f__Chaetomiaceae	NA	NA
ASV_96	k__Fungi	p__Ascomycota	c__Sordariomycetes	o__Sordariales	f__Lasiosphaeriaceae	g__Podospora	s__dimorpha
ASV_97	k__Fungi	NA	NA	NA	NA	NA	NA
ASV_98	k__Fungi	p__Ascomycota	NA	NA	NA	NA	NA
ASV_99	k__Fungi	NA	NA	NA	NA	NA	NA
ASV_100	k__Fungi	p__Ascomycota	c__Sordariomycetes	NA	NA	NA	NA
ASV_101	k__Fungi	p__Ascomycota	c__Dothideomycetes	o__Pleosporales	f__Didymosphaeriaceae	g__Verrucoconiothyrium	s__prosopidis
ASV_102	k__Fungi	NA	NA	NA	NA	NA	NA
ASV_103	k__Fungi	NA	NA	NA	NA	NA	NA
ASV_104	k__Fungi	p__Ascomycota	c__Dothideomycetes	o__Pleosporales	f__Pleosporaceae	g__Curvularia	s__spicifera
ASV_105	k__Fungi	p__Basidiomycota	c__Agaricomycetes	o__Agaricales	f__Agaricaceae	g__Tulostoma	NA
ASV_106	k__Fungi	p__Ascomycota	c__Dothideomycetes	o__Pleosporales	f__Didymellaceae	g__Nothophoma	s__arachidis-hypogaeae
ASV_107	k__Fungi	p__Ascomycota	c__Sordariomycetes	NA	NA	NA	NA
ASV_108	k__Fungi	p__Ascomycota	NA	NA	NA	NA	NA
ASV_109	k__Fungi	p__Basidiomycota	c__Agaricomycetes	o__Geastrales	f__Geastraceae	g__Geastrum	NA
ASV_110	k__Fungi	p__Basidiomycota	c__Agaricomycetes	o__Agaricales	f__Agaricaceae	g__Tulostoma	NA
ASV_111	k__Fungi	p__Ascomycota	c__Sordariomycetes	o__Sordariales	f__Chaetomiaceae	NA	NA
ASV_112	k__Fungi	p__Ascomycota	c__Dothideomycetes	o__Pleosporales	f__Didymellaceae	g__Macroventuria	s__anomochaeta
ASV_113	k__Fungi	p__Ascomycota	c__Dothideomycetes	o__Dothideales	f__Aureobasidiaceae	g__Aureobasidium	NA
ASV_114	k__Fungi	p__Ascomycota	c__Sordariomycetes	NA	NA	NA	NA
ASV_115	k__Fungi	p__Ascomycota	c__Dothideomycetes	o__Pleosporales	f__Pleosporaceae	NA	NA
ASV_116	k__Fungi	p__Ascomycota	c__Sordariomycetes	o__Sordariales	f__Chaetomiaceae	g__Collariella	s__causiiformis
ASV_117	k__Fungi	p__Ascomycota	c__Dothideomycetes	o__Pleosporales	NA	NA	NA
ASV_118	k__Fungi	p__Ascomycota	c__Pezizomycetes	o__Pezizales	f__Pezizaceae	g__Iodophanus	s__carneus
ASV_119	k__Fungi	p__Basidiomycota	c__Agaricomycetes	NA	NA	NA	NA
ASV_120	k__Fungi	p__Ascomycota	c__Eurotiomycetes	NA	NA	NA	NA
ASV_121	k__Fungi	p__Ascomycota	c__Dothideomycetes	o__Pleosporales	f__Sporormiaceae	g__Preussia	s__terricola
ASV_122	k__Fungi	p__Ascomycota	c__Sordariomycetes	o__Sordariales	f__Chaetomiaceae	NA	NA
ASV_123	k__Fungi	p__Basidiomycota	c__Agaricomycetes	o__Cantharellales	f__Ceratobasidiaceae	g__Rhizoctonia	NA
ASV_124	k__Fungi	p__Ascomycota	c__Dothideomycetes	o__Pleosporales	f__Sporormiaceae	g__Preussia	s__persica
ASV_125	k__Fungi	p__Ascomycota	c__Sordariomycetes	o__Hypocreales	f__Hypocreaceae	g__Trichoderma	NA
ASV_126	k__Fungi	p__Basidiomycota	c__Tremellomycetes	o__Tremellales	f__Trimorphomycetaceae	g__Saitozyma	s__paraflava
ASV_127	k__Fungi	p__Ascomycota	c__Sordariomycetes	o__Diaporthales	f__Schizoparmaceae	NA	NA
ASV_128	k__Fungi	p__Ascomycota	c__Sordariomycetes	o__Sordariales	f__Chaetomiaceae	NA	NA
ASV_129	k__Fungi	p__Ascomycota	c__Sordariomycetes	o__Sordariales	f__Chaetomiaceae	g__Chaetomium	s__variosporum
ASV_130	k__Fungi	p__Basidiomycota	c__Agaricomycetes	o__Cantharellales	f__Ceratobasidiaceae	g__Rhizoctonia	NA
ASV_131	k__Fungi	p__Ascomycota	c__Dothideomycetes	o__Pleosporales	NA	NA	NA
ASV_132	k__Fungi	p__Ascomycota	c__Dothideomycetes	o__Pleosporales	f__Sporormiaceae	NA	NA
ASV_133	k__Fungi	p__Ascomycota	c__Dothideomycetes	o__Pleosporales	f__Sporormiaceae	g__Preussia	s__terricola
ASV_134	k__Fungi	p__Ascomycota	c__Sordariomycetes	o__Sordariales	NA	NA	NA
ASV_135	k__Fungi	p__Ascomycota	c__Sordariomycetes	o__Sordariales	f__Chaetomiaceae	g__Chaetomium	s__jodhpurense
ASV_136	k__Fungi	p__Ascomycota	NA	NA	NA	NA	NA
ASV_137	k__Fungi	p__Ascomycota	NA	NA	NA	NA	NA
ASV_138	k__Fungi	NA	NA	NA	NA	NA	NA
ASV_139	k__Fungi	p__Ascomycota	NA	NA	NA	NA	NA
ASV_140	k__Fungi	p__Ascomycota	NA	NA	NA	NA	NA
ASV_141	k__Fungi	p__Ascomycota	NA	NA	NA	NA	NA
ASV_142	k__Fungi	p__Ascomycota	c__Sordariomycetes	NA	NA	NA	NA
ASV_143	k__Fungi	p__Ascomycota	c__Dothideomycetes	o__Pleosporales	NA	NA	NA
ASV_144	k__Fungi	p__Ascomycota	c__Sordariomycetes	o__Sordariales	f__Chaetomiaceae	NA	NA
ASV_145	k__Fungi	p__Ascomycota	c__Sordariomycetes	NA	NA	NA	NA
ASV_146	k__Fungi	p__Ascomycota	c__Pezizomycetes	o__Pezizales	f__Pyronemataceae	g__Scutellinia	NA
ASV_147	k__Fungi	p__Mortierellomycota	c__Mortierellomycetes	o__Mortierellales	f__Mortierellaceae	g__Mortierella	NA
ASV_148	k__Fungi	p__Basidiomycota	c__Tremellomycetes	o__Filobasidiales	f__Filobasidiaceae	g__Naganishia	s__albida
ASV_149	k__Fungi	p__Ascomycota	c__Dothideomycetes	o__Pleosporales	f__Didymellaceae	g__Macroventuria	s__anomochaeta
ASV_150	k__Fungi	p__Ascomycota	c__Sordariomycetes	o__Hypocreales	f__Stachybotryaceae	g__Myrothecium	s__gramineum
ASV_151	k__Fungi	p__Ascomycota	NA	NA	NA	NA	NA
ASV_152	k__Fungi	p__Basidiomycota	c__Agaricomycetes	o__Agaricales	f__Agaricaceae	g__Tulostoma	NA
ASV_153	k__Fungi	p__Ascomycota	c__Sordariomycetes	NA	NA	NA	NA
ASV_154	k__Fungi	p__Ascomycota	c__Dothideomycetes	o__Pleosporales	f__Phaeosphaeriaceae	NA	NA
ASV_155	k__Fungi	p__Ascomycota	c__Sordariomycetes	o__Hypocreales	f__Nectriaceae	g__Bisifusarium	s__dimerum
ASV_156	k__Fungi	p__Basidiomycota	c__Agaricomycetes	o__Agaricales	f__Agaricaceae	g__Tulostoma	NA
ASV_157	k__Fungi	p__Ascomycota	c__Dothideomycetes	o__Pleosporales	f__Didymellaceae	NA	NA
ASV_158	k__Fungi	p__Ascomycota	NA	NA	NA	NA	NA
ASV_159	k__Fungi	p__Ascomycota	c__Dothideomycetes	o__Pleosporales	f__Sporormiaceae	g__Preussia	NA
ASV_160	k__Fungi	p__Basidiomycota	c__Tremellomycetes	o__Filobasidiales	f__Filobasidiaceae	g__Naganishia	s__friedmannii
ASV_161	k__Fungi	p__Ascomycota	c__Sordariomycetes	o__Hypocreales	f__Nectriaceae	g__Fusarium	s__penzigii
ASV_162	k__Fungi	p__Ascomycota	c__Dothideomycetes	o__Pleosporales	f__Sporormiaceae	g__Preussia	NA
ASV_163	k__Fungi	p__Ascomycota	c__Dothideomycetes	o__Pleosporales	f__Sporormiaceae	g__Preussia	s__terricola
ASV_164	k__Fungi	p__Basidiomycota	c__Agaricomycetes	o__Cantharellales	f__Ceratobasidiaceae	g__Waitea	NA
ASV_165	k__Fungi	p__Ascomycota	NA	NA	NA	NA	NA
ASV_166	k__Fungi	p__Ascomycota	NA	NA	NA	NA	NA
ASV_167	k__Fungi	p__Ascomycota	c__Sordariomycetes	NA	NA	NA	NA
ASV_168	k__Fungi	p__Mortierellomycota	c__Mortierellomycetes	o__Mortierellales	f__Mortierellaceae	g__Mortierella	NA
ASV_169	k__Fungi	NA	NA	NA	NA	NA	NA
ASV_170	k__Fungi	p__Ascomycota	c__Sordariomycetes	o__Sordariales	f__Chaetomiaceae	g__Subramaniula	s__obscura
ASV_171	k__Fungi	p__Basidiomycota	c__Agaricomycetes	o__Agaricales	f__Agaricaceae	g__Tulostoma	NA
ASV_172	k__Fungi	p__Ascomycota	c__Dothideomycetes	o__Pleosporales	f__Sporormiaceae	g__Preussia	NA
ASV_173	k__Fungi	p__Basidiomycota	c__Agaricomycetes	o__Cantharellales	f__Ceratobasidiaceae	g__Ceratobasidium	NA
ASV_174	k__Fungi	p__Ascomycota	c__Sordariomycetes	o__Hypocreales	NA	NA	NA
ASV_175	k__Fungi	p__Ascomycota	c__Sordariomycetes	o__Hypocreales	f__Nectriaceae	g__Bisifusarium	s__dimerum
ASV_176	k__Fungi	p__Calcarisporiellomycota	c__Calcarisporiellomycetes	o__Calcarisporiellales	f__Calcarisporiellaceae	g__Calcarisporiella	NA
ASV_177	k__Fungi	p__Mortierellomycota	c__Mortierellomycetes	o__Mortierellales	NA	NA	NA
ASV_178	k__Fungi	p__Ascomycota	c__Sordariomycetes	o__Xylariales	NA	NA	NA
ASV_179	k__Fungi	p__Ascomycota	c__Sordariomycetes	o__Sordariales	f__Chaetomiaceae	NA	NA
ASV_180	k__Fungi	p__Glomeromycota	c__Glomeromycetes	o__Glomerales	f__Glomeraceae	g__Funneliformis	NA
ASV_181	k__Fungi	p__Ascomycota	c__Sordariomycetes	o__Xylariales	f__Microdochiaceae	g__Idriella	NA
ASV_182	k__Fungi	p__Ascomycota	NA	NA	NA	NA	NA
ASV_183	k__Fungi	p__Basidiomycota	c__Agaricomycetes	o__Agaricales	f__Agaricaceae	g__Tulostoma	NA
ASV_184	k__Fungi	p__Ascomycota	c__Dothideomycetes	o__Pleosporales	f__Lentitheciaceae	NA	NA
ASV_185	k__Fungi	p__Ascomycota	c__Sordariomycetes	o__Coniochaetales	f__Coniochaetaceae	g__Coniochaeta	NA
ASV_186	k__Fungi	p__Ascomycota	NA	NA	NA	NA	NA
ASV_187	k__Fungi	p__Ascomycota	c__Dothideomycetes	o__Pleosporales	NA	NA	NA
ASV_188	k__Fungi	p__Ascomycota	c__Eurotiomycetes	o__Chaetothyriales	NA	NA	NA
ASV_189	k__Fungi	p__Ascomycota	c__Leotiomycetes	o__Helotiales	f__Helotiaceae	g__Articulospora	NA
ASV_190	k__Fungi	NA	NA	NA	NA	NA	NA
ASV_191	k__Fungi	p__Ascomycota	NA	NA	NA	NA	NA
ASV_192	k__Fungi	p__Basidiomycota	c__Agaricomycetes	o__Agaricales	f__Entolomataceae	g__Clitopilus	NA
ASV_193	k__Fungi	p__Ascomycota	c__Sordariomycetes	o__Hypocreales	f__Nectriaceae	g__Gibberella	s__baccata
ASV_194	k__Fungi	p__Ascomycota	c__Sordariomycetes	NA	NA	NA	NA
ASV_195	k__Fungi	p__Ascomycota	c__Sordariomycetes	o__Sordariales	f__Chaetomiaceae	g__Acrophialophora	NA
ASV_196	k__Fungi	p__Ascomycota	c__Eurotiomycetes	o__Eurotiales	f__Aspergillaceae	g__Aspergillus	NA
ASV_197	k__Fungi	NA	NA	NA	NA	NA	NA
ASV_198	k__Fungi	p__Ascomycota	c__Sordariomycetes	o__Xylariales	NA	NA	NA
ASV_199	k__Fungi	p__Ascomycota	c__Sordariomycetes	o__Xylariales	NA	NA	NA
ASV_200	k__Fungi	p__Ascomycota	c__Dothideomycetes	o__Pleosporales	NA	NA	NA
ASV_201	k__Fungi	p__Ascomycota	c__Leotiomycetes	o__Helotiales	f__Rutstroemiaceae	NA	NA
ASV_202	k__Fungi	p__Ascomycota	c__Sordariomycetes	o__Hypocreales	f__Stachybotryaceae	NA	NA
ASV_203	k__Fungi	p__Ascomycota	c__Sordariomycetes	NA	NA	NA	NA
ASV_204	k__Fungi	p__Ascomycota	c__Sordariomycetes	o__Sordariales	NA	NA	NA
ASV_205	k__Fungi	NA	NA	NA	NA	NA	NA
ASV_206	k__Fungi	p__Ascomycota	c__Sordariomycetes	o__Sordariales	f__Chaetomiaceae	NA	NA
ASV_207	k__Fungi	p__Ascomycota	c__Sordariomycetes	o__Sordariales	f__Chaetomiaceae	NA	NA
ASV_208	k__Fungi	p__Ascomycota	c__Sordariomycetes	o__Sordariales	f__Lasiosphaeriaceae	g__Cercophora	s__samala
ASV_209	k__Fungi	p__Ascomycota	c__Sordariomycetes	o__Xylariales	NA	NA	NA
ASV_210	k__Fungi	p__Ascomycota	c__Eurotiomycetes	o__Chaetothyriales	f__Herpotrichiellaceae	g__Coniosporium	s__apollinis
ASV_211	k__Fungi	p__Ascomycota	c__Sordariomycetes	o__Sordariales	NA	NA	NA
ASV_212	k__Fungi	p__Ascomycota	c__Sordariomycetes	NA	NA	NA	NA
ASV_213	k__Fungi	p__Calcarisporiellomycota	c__Calcarisporiellomycetes	o__Calcarisporiellales	f__Calcarisporiellaceae	g__Calcarisporiella	s__thermophila
ASV_214	k__Fungi	p__Ascomycota	c__Dothideomycetes	o__Pleosporales	NA	NA	NA
ASV_215	k__Fungi	p__Basidiomycota	c__Agaricomycetes	o__Agaricales	f__Agaricaceae	g__Tulostoma	NA
ASV_216	k__Fungi	p__Ascomycota	NA	NA	NA	NA	NA
ASV_217	k__Fungi	p__Ascomycota	c__Sordariomycetes	o__Sordariales	f__Chaetomiaceae	NA	NA
ASV_218	k__Fungi	p__Ascomycota	c__Dothideomycetes	o__Pleosporales	f__Pleosporales_fam_Incertae_sedis	NA	NA
ASV_219	k__Fungi	p__Ascomycota	c__Dothideomycetes	o__Pleosporales	NA	NA	NA
ASV_220	k__Fungi	p__Ascomycota	c__Sordariomycetes	o__Sordariales	f__Chaetomiaceae	NA	NA
ASV_221	k__Fungi	p__Ascomycota	c__Sordariomycetes	o__Hypocreales	f__Stachybotryaceae	NA	NA
ASV_222	k__Fungi	p__Ascomycota	c__Dothideomycetes	o__Capnodiales	f__Mycosphaerellaceae	g__Mycocentrospora	s__acerina
ASV_223	k__Fungi	p__Ascomycota	c__Sordariomycetes	NA	NA	NA	NA
ASV_224	k__Fungi	NA	NA	NA	NA	NA	NA
ASV_225	k__Fungi	p__Ascomycota	c__Dothideomycetes	o__Pleosporales	f__Sporormiaceae	g__Preussia	s__pilosella
ASV_226	k__Fungi	p__Basidiomycota	c__Tremellomycetes	o__Tremellales	f__Trimorphomycetaceae	g__Saitozyma	s__paraflava
ASV_227	k__Fungi	p__Ascomycota	c__Sordariomycetes	o__Sordariales	f__Chaetomiaceae	NA	NA
ASV_228	k__Fungi	p__Ascomycota	NA	NA	NA	NA	NA
ASV_229	k__Fungi	p__Mortierellomycota	c__Mortierellomycetes	o__Mortierellales	f__Mortierellaceae	g__Mortierella	s__capitata
ASV_230	k__Fungi	p__Ascomycota	c__Sordariomycetes	o__Sordariales	f__Chaetomiaceae	NA	NA
ASV_231	k__Fungi	p__Basidiomycota	c__Agaricomycetes	o__Geastrales	f__Geastraceae	g__Geastrum	NA
ASV_232	k__Fungi	p__Ascomycota	c__Dothideomycetes	o__Pleosporales	NA	NA	NA
ASV_233	k__Fungi	p__Ascomycota	c__Dothideomycetes	NA	NA	NA	NA
ASV_234	k__Fungi	p__Ascomycota	c__Sordariomycetes	o__Sordariales	NA	NA	NA
ASV_235	k__Fungi	p__Ascomycota	c__Dothideomycetes	o__Pleosporales	f__Didymosphaeriaceae	g__Paraconiothyrium	NA
ASV_236	k__Fungi	p__Ascomycota	c__Dothideomycetes	o__Pleosporales	f__Sporormiaceae	g__Preussia	NA
ASV_237	k__Fungi	p__Ascomycota	c__Pezizomycetes	o__Pezizales	f__Pyronemataceae	g__Warcupia	NA
ASV_238	k__Fungi	p__Ascomycota	c__Dothideomycetes	o__Dothideales	f__Aureobasidiaceae	g__Aureobasidium	s__pullulans
ASV_239	k__Fungi	p__Ascomycota	NA	NA	NA	NA	NA
ASV_240	k__Fungi	p__Ascomycota	NA	NA	NA	NA	NA
ASV_241	k__Fungi	p__Ascomycota	c__Dothideomycetes	o__Pleosporales	f__Sporormiaceae	g__Westerdykella	NA
ASV_242	k__Fungi	NA	NA	NA	NA	NA	NA
ASV_243	k__Fungi	p__Ascomycota	c__Leotiomycetes	o__Helotiales	f__Chaetomellaceae	g__Pilidium	s__concavum
ASV_244	k__Fungi	p__Ascomycota	c__Sordariomycetes	o__Xylariales	f__Bartaliniaceae	g__Bartalinia	s__robillardoides
ASV_245	k__Fungi	p__Ascomycota	NA	NA	NA	NA	NA
ASV_246	k__Fungi	p__Ascomycota	c__Pezizomycetes	o__Pezizales	f__Pyronemataceae	g__Scutellinia	NA
ASV_247	k__Fungi	p__Ascomycota	NA	NA	NA	NA	NA
ASV_248	k__Fungi	p__Ascomycota	c__Sordariomycetes	o__Hypocreales	f__Stachybotryaceae	g__Stachybotrys	s__microspora
ASV_249	k__Fungi	p__Ascomycota	c__Dothideomycetes	NA	NA	NA	NA
ASV_250	k__Fungi	p__Ascomycota	c__Pezizomycetes	o__Pezizales	f__Pezizaceae	NA	NA
ASV_251	k__Fungi	p__Ascomycota	c__Dothideomycetes	o__Pleosporales	f__Phaeosphaeriaceae	NA	NA
ASV_252	k__Fungi	p__Basidiomycota	c__Agaricomycetes	o__Cantharellales	f__Ceratobasidiaceae	g__Thanatephorus	s__cucumeris
ASV_253	k__Fungi	p__Ascomycota	c__Dothideomycetes	o__Pleosporales	f__Didymosphaeriaceae	g__Paraconiothyrium	NA
ASV_254	k__Fungi	p__Ascomycota	c__Dothideomycetes	o__Pleosporales	NA	NA	NA
ASV_255	k__Fungi	p__Ascomycota	NA	NA	NA	NA	NA
ASV_256	k__Fungi	p__Ascomycota	c__Sordariomycetes	o__Xylariales	NA	NA	NA
ASV_257	k__Fungi	p__Ascomycota	c__Dothideomycetes	o__Pleosporales	f__Trematosphaeriaceae	g__Trematosphaeria	NA
ASV_258	k__Fungi	p__Ascomycota	c__Pezizomycetes	o__Pezizales	f__Ascodesmidaceae	g__Cephaliophora	NA
ASV_259	k__Fungi	NA	NA	NA	NA	NA	NA
ASV_260	k__Fungi	p__Ascomycota	c__Sordariomycetes	o__Sordariales	f__Chaetomiaceae	NA	NA
ASV_261	k__Fungi	p__Basidiomycota	c__Agaricomycetes	o__Agaricales	f__Agaricaceae	g__Tulostoma	NA
ASV_262	k__Fungi	p__Basidiomycota	c__Tremellomycetes	o__Filobasidiales	f__Filobasidiaceae	g__Naganishia	s__albida
ASV_263	k__Fungi	p__Ascomycota	c__Dothideomycetes	o__Dothideales	NA	NA	NA
ASV_264	k__Fungi	p__Ascomycota	c__Dothideomycetes	o__Pleosporales	f__Didymosphaeriaceae	g__Montagnula	s__opulenta
ASV_265	k__Fungi	p__Ascomycota	c__Sordariomycetes	o__Sordariales	f__Chaetomiaceae	g__Acrophialophora	NA
ASV_266	k__Fungi	p__Basidiomycota	c__Agaricomycetes	o__Cantharellales	f__Ceratobasidiaceae	g__Waitea	NA
ASV_267	k__Fungi	p__Basidiomycota	c__Tremellomycetes	o__Tremellales	f__Rhynchogastremataceae	g__Papiliotrema	NA
ASV_268	k__Fungi	p__Ascomycota	c__Pezizomycetes	o__Pezizales	f__Pezizaceae	NA	NA
ASV_269	k__Fungi	p__Ascomycota	NA	NA	NA	NA	NA
ASV_270	k__Fungi	p__Rozellomycota	NA	NA	NA	NA	NA
ASV_271	k__Fungi	p__Ascomycota	c__Eurotiomycetes	o__Chaetothyriales	f__Herpotrichiellaceae	g__Coniosporium	s__apollinis
ASV_272	k__Fungi	p__Ascomycota	c__Dothideomycetes	o__Pleosporales	f__Coniothyriaceae	g__Coniothyrium	s__palmicola
ASV_273	k__Fungi	p__Mortierellomycota	c__Mortierellomycetes	o__Mortierellales	f__Mortierellaceae	g__Mortierella	NA
ASV_274	k__Fungi	p__Basidiomycota	c__Agaricomycetes	o__Agaricales	f__Agaricaceae	g__Tulostoma	NA
ASV_275	k__Fungi	p__Ascomycota	NA	NA	NA	NA	NA
ASV_276	k__Fungi	p__Olpidiomycota	c__Olpidiomycetes	o__Olpidiales	f__Olpidiaceae	g__Olpidium	s__brassicae
ASV_277	k__Fungi	p__Ascomycota	c__Dothideomycetes	o__Pleosporales	NA	NA	NA
ASV_278	k__Fungi	p__Basidiomycota	NA	NA	NA	NA	NA
ASV_279	k__Fungi	p__Ascomycota	c__Sordariomycetes	o__Sordariales	f__Sordariales_fam_Incertae_sedis	g__Madurella	NA
ASV_280	k__Fungi	p__Ascomycota	c__Pezizomycetes	NA	NA	NA	NA
ASV_281	k__Fungi	p__Ascomycota	c__Dothideomycetes	o__Tubeufiales	f__Wiesneriomycetaceae	g__Spissiomyces	NA
ASV_282	k__Fungi	p__Ascomycota	c__Leotiomycetes	o__Helotiales	f__Helotiaceae	g__Articulospora	NA
ASV_283	k__Fungi	p__Ascomycota	c__Sordariomycetes	NA	NA	NA	NA
ASV_284	k__Fungi	p__Ascomycota	c__Dothideomycetes	o__Pleosporales	NA	NA	NA
ASV_285	k__Fungi	p__Ascomycota	c__Sordariomycetes	o__Sordariales	f__Chaetomiaceae	NA	NA
ASV_286	k__Fungi	p__Ascomycota	c__Dothideomycetes	o__Pleosporales	f__Didymosphaeriaceae	g__Paraconiothyrium	NA
ASV_287	k__Fungi	p__Basidiomycota	c__Microbotryomycetes	o__Microbotryomycetes_ord_Incertae_sedis	f__Microbotryomycetes_fam_Incertae_sedis	g__Curvibasidium	s__cygneicollum
ASV_288	k__Fungi	p__Basidiomycota	c__Agaricomycetes	o__Corticiales	f__Corticiaceae	g__Laetisaria	NA
ASV_289	k__Fungi	p__Calcarisporiellomycota	c__Calcarisporiellomycetes	o__Calcarisporiellales	f__Calcarisporiellaceae	g__Calcarisporiella	NA
ASV_290	k__Fungi	p__Ascomycota	c__Pezizomycetes	o__Pezizales	NA	NA	NA
ASV_291	k__Fungi	p__Ascomycota	c__Eurotiomycetes	o__Chaetothyriales	f__Chaetothyriales_fam_Incertae_sedis	g__Neophaeococcomyces	NA
ASV_292	k__Fungi	p__Ascomycota	c__Dothideomycetes	o__Pleosporales	f__Didymosphaeriaceae	NA	NA
ASV_293	k__Fungi	p__Ascomycota	c__Sordariomycetes	o__Sordariales	NA	NA	NA
ASV_294	k__Fungi	p__Ascomycota	c__Sordariomycetes	o__Hypocreales	f__Nectriaceae	g__Fusarium	NA
ASV_295	k__Fungi	p__Ascomycota	c__Dothideomycetes	o__Pleosporales	f__Sporormiaceae	g__Preussia	s__fleischhakii
ASV_296	k__Fungi	p__Mortierellomycota	c__Mortierellomycetes	o__Mortierellales	f__Mortierellaceae	g__Mortierella	s__alpina
ASV_297	k__Fungi	p__Ascomycota	c__Dothideomycetes	o__Pleosporales	f__Cucurbitariaceae	NA	NA
ASV_298	k__Fungi	p__Ascomycota	c__Sordariomycetes	o__Xylariales	f__Microdochiaceae	g__Idriella	NA
ASV_299	k__Fungi	p__Basidiomycota	c__Agaricomycetes	o__Agaricales	f__Agaricaceae	g__Tulostoma	NA
ASV_300	k__Fungi	p__Ascomycota	NA	NA	NA	NA	NA
ASV_301	k__Fungi	p__Ascomycota	c__Sordariomycetes	o__Sordariales	f__Chaetomiaceae	NA	NA
ASV_302	k__Fungi	p__Ascomycota	c__Dothideomycetes	o__Pleosporales	f__Sporormiaceae	NA	NA
ASV_303	k__Fungi	p__Basidiomycota	c__Tremellomycetes	o__Filobasidiales	f__Filobasidiaceae	g__Filobasidium	NA
ASV_304	k__Fungi	p__Ascomycota	c__Dothideomycetes	o__Pleosporales	f__Phaeosphaeriaceae	g__Phaeosphaeria	NA
ASV_305	k__Fungi	p__Ascomycota	c__Dothideomycetes	o__Pleosporales	f__Didymellaceae	NA	NA
ASV_306	k__Fungi	p__Mucoromycota	c__Mucoromycetes	o__Mucorales	f__Rhizopodaceae	g__Rhizopus	NA
ASV_307	k__Fungi	p__Ascomycota	c__Eurotiomycetes	o__Chaetothyriales	f__Trichomeriaceae	g__Knufia	NA
ASV_308	k__Fungi	p__Basidiomycota	c__Agaricomycetes	NA	NA	NA	NA
ASV_309	k__Fungi	p__Ascomycota	c__Sordariomycetes	o__Sordariales	f__Chaetomiaceae	g__Myceliophthora	s__sepedonium
ASV_310	k__Fungi	p__Ascomycota	c__Pezizomycetes	o__Pezizales	NA	NA	NA
ASV_311	k__Fungi	p__Ascomycota	NA	NA	NA	NA	NA
ASV_312	k__Fungi	p__Ascomycota	c__Sordariomycetes	o__Xylariales	f__Microdochiaceae	NA	NA
ASV_313	k__Fungi	NA	NA	NA	NA	NA	NA
ASV_314	k__Fungi	p__Ascomycota	c__Eurotiomycetes	NA	NA	NA	NA
ASV_315	k__Fungi	p__Basidiomycota	c__Agaricomycetes	o__Agaricales	f__Agaricaceae	g__Tulostoma	NA
ASV_316	k__Fungi	p__Ascomycota	c__Pezizomycetes	o__Pezizales	f__Ascobolaceae	NA	NA
ASV_317	k__Fungi	p__Ascomycota	NA	NA	NA	NA	NA
ASV_318	k__Fungi	p__Basidiomycota	c__Agaricomycetes	o__Cantharellales	f__Ceratobasidiaceae	g__Thanatephorus	s__cucumeris
ASV_319	k__Fungi	p__Ascomycota	c__Sordariomycetes	o__Hypocreales	f__Nectriaceae	g__Bisifusarium	s__dimerum
ASV_320	k__Fungi	p__Basidiomycota	c__Agaricomycetes	o__Agaricales	f__Agaricaceae	g__Tulostoma	NA
ASV_321	k__Fungi	p__Basidiomycota	c__Tremellomycetes	o__Filobasidiales	f__Filobasidiaceae	g__Naganishia	s__friedmannii
ASV_322	k__Fungi	p__Basidiomycota	c__Agaricomycetes	o__Cantharellales	f__Ceratobasidiaceae	g__Thanatephorus	s__cucumeris
ASV_323	k__Fungi	p__Ascomycota	c__Eurotiomycetes	NA	NA	NA	NA
ASV_324	k__Fungi	p__Ascomycota	c__Dothideomycetes	o__Pleosporales	NA	NA	NA
ASV_325	k__Fungi	p__Ascomycota	c__Sordariomycetes	o__Sordariales	f__Chaetomiaceae	g__Thielavia	s__australiensis
ASV_326	k__Fungi	p__Basidiomycota	c__Agaricomycetes	o__Cantharellales	f__Ceratobasidiaceae	g__Ceratobasidium	NA
ASV_327	k__Fungi	p__Ascomycota	c__Pezizomycetes	o__Pezizales	f__Ascodesmidaceae	g__Cephaliophora	NA
ASV_328	k__Fungi	p__Ascomycota	c__Sordariomycetes	o__Coniochaetales	f__Coniochaetaceae	NA	NA
ASV_329	k__Fungi	p__Ascomycota	c__Dothideomycetes	o__Pleosporales	f__Sporormiaceae	NA	NA
ASV_330	k__Fungi	p__Ascomycota	NA	NA	NA	NA	NA
ASV_331	k__Fungi	p__Calcarisporiellomycota	c__Calcarisporiellomycetes	o__Calcarisporiellales	f__Calcarisporiellaceae	g__Calcarisporiella	s__thermophila
ASV_332	k__Fungi	p__Ascomycota	c__Sordariomycetes	o__Xylariales	NA	NA	NA
ASV_333	k__Fungi	p__Basidiomycota	NA	NA	NA	NA	NA
ASV_334	k__Fungi	p__Ascomycota	c__Dothideomycetes	o__Pleosporales	f__Sporormiaceae	g__Preussia	NA
ASV_335	k__Fungi	p__Ascomycota	c__Eurotiomycetes	o__Chaetothyriales	f__Chaetothyriales_fam_Incertae_sedis	g__Neophaeococcomyces	s__aloes
ASV_336	k__Fungi	p__Ascomycota	c__Eurotiomycetes	o__Chaetothyriales	f__Chaetothyriales_fam_Incertae_sedis	g__Sarcinomyces	NA
ASV_337	k__Fungi	p__Ascomycota	c__Sordariomycetes	o__Sordariales	f__Chaetomiaceae	NA	NA
ASV_338	k__Fungi	p__Ascomycota	c__Sordariomycetes	o__Hypocreales	f__Stachybotryaceae	NA	NA
ASV_339	k__Fungi	p__Ascomycota	c__Sordariomycetes	o__Diaporthales	f__Valsaceae	g__Phomopsis	s__velata
ASV_340	k__Fungi	p__Ascomycota	c__Dothideomycetes	o__Pleosporales	f__Pleosporaceae	g__Curvularia	s__americana
ASV_341	k__Fungi	p__Ascomycota	c__Dothideomycetes	o__Pleosporales	f__Phaeosphaeriaceae	g__Tintelnotia	s__destructans
ASV_342	k__Fungi	p__Ascomycota	c__Sordariomycetes	o__Sordariales	f__Sordariales_fam_Incertae_sedis	g__Madurella	s__fahalii
ASV_343	k__Fungi	p__Ascomycota	c__Eurotiomycetes	o__Chaetothyriales	NA	NA	NA
ASV_344	k__Fungi	p__Ascomycota	c__Sordariomycetes	o__Sordariales	f__Chaetomiaceae	g__Thielavia	s__fragilis
ASV_345	k__Fungi	p__Ascomycota	c__Dothideomycetes	o__Pleosporales	NA	NA	NA
ASV_346	k__Fungi	p__Ascomycota	c__Sordariomycetes	o__Sordariales	f__Chaetomiaceae	g__Thielavia	s__subthermophila
ASV_347	k__Fungi	p__Ascomycota	c__Dothideomycetes	o__Pleosporales	NA	NA	NA
ASV_348	k__Fungi	p__Ascomycota	c__Sordariomycetes	NA	NA	NA	NA
ASV_349	k__Fungi	p__Ascomycota	c__Sordariomycetes	o__Xylariales	f__Diatrypaceae	g__Monosporascus	NA
ASV_350	k__Fungi	p__Basidiomycota	c__Agaricomycetes	o__Cantharellales	f__Ceratobasidiaceae	g__Thanatephorus	s__cucumeris
ASV_351	k__Fungi	p__Basidiomycota	c__Agaricomycetes	o__Agaricales	NA	NA	NA
ASV_352	k__Fungi	p__Ascomycota	NA	NA	NA	NA	NA
ASV_353	k__Fungi	p__Basidiomycota	c__Agaricomycetes	o__Agaricales	f__Agaricaceae	g__Tulostoma	NA
ASV_354	k__Fungi	p__Ascomycota	c__Dothideomycetes	o__Capnodiales	NA	NA	NA
ASV_355	k__Fungi	p__Ascomycota	c__Eurotiomycetes	o__Chaetothyriales	f__Herpotrichiellaceae	g__Coniosporium	s__apollinis
ASV_356	k__Fungi	p__Ascomycota	c__Dothideomycetes	o__Pleosporales	f__Pleosporales_fam_Incertae_sedis	g__Latorua	s__caligans
ASV_357	k__Fungi	p__Ascomycota	c__Sordariomycetes	o__Xylariales	NA	NA	NA
ASV_358	k__Fungi	p__Ascomycota	c__Sordariomycetes	o__Coniochaetales	f__Coniochaetaceae	g__Coniochaeta	NA
ASV_359	k__Fungi	p__Ascomycota	c__Sordariomycetes	o__Xylariales	NA	NA	NA
ASV_360	k__Fungi	p__Ascomycota	c__Dothideomycetes	o__Pleosporales	f__Sporormiaceae	g__Preussia	s__terricola
ASV_361	k__Fungi	p__Ascomycota	c__Sordariomycetes	o__Sordariales	f__Chaetomiaceae	NA	NA
ASV_362	k__Fungi	p__Ascomycota	NA	NA	NA	NA	NA
ASV_363	k__Fungi	p__Ascomycota	c__Sordariomycetes	o__Sordariales	f__Chaetomiaceae	NA	NA
ASV_364	k__Fungi	p__Calcarisporiellomycota	c__Calcarisporiellomycetes	o__Calcarisporiellales	f__Calcarisporiellaceae	g__Calcarisporiella	NA
ASV_365	k__Fungi	p__Ascomycota	c__Dothideomycetes	o__Pleosporales	f__Pleosporaceae	g__Alternaria	s__hungarica
ASV_366	k__Fungi	p__Ascomycota	c__Pezizomycetes	o__Pezizales	f__Pyronemataceae	g__Trichophaeopsis	NA
ASV_367	k__Fungi	p__Ascomycota	c__Dothideomycetes	o__Pleosporales	f__Didymosphaeriaceae	g__Paraconiothyrium	NA
ASV_368	k__Fungi	NA	NA	NA	NA	NA	NA
ASV_369	k__Fungi	p__Ascomycota	c__Dothideomycetes	o__Pleosporales	f__Sporormiaceae	g__Westerdykella	s__centenaria
ASV_370	k__Fungi	p__Basidiomycota	NA	NA	NA	NA	NA
ASV_371	k__Fungi	p__Ascomycota	c__Sordariomycetes	o__Sordariales	NA	NA	NA
ASV_372	k__Fungi	p__Ascomycota	c__Dothideomycetes	o__Pleosporales	f__Phaeosphaeriaceae	g__Sclerostagonospora	s__lathyri
ASV_373	k__Fungi	p__Ascomycota	c__Sordariomycetes	o__Sordariales	f__Chaetomiaceae	g__Thielavia	s__australiensis
ASV_374	k__Fungi	p__Ascomycota	c__Sordariomycetes	o__Xylariales	f__Diatrypaceae	g__Monosporascus	NA
ASV_375	k__Fungi	p__Ascomycota	c__Dothideomycetes	o__Pleosporales	f__Sporormiaceae	g__Preussia	s__terricola
ASV_376	k__Fungi	p__Mortierellomycota	c__Mortierellomycetes	o__Mortierellales	f__Mortierellaceae	g__Mortierella	s__alpina
ASV_377	k__Fungi	p__Ascomycota	c__Dothideomycetes	o__Pleosporales	f__Sporormiaceae	g__Westerdykella	s__ornata
ASV_378	k__Fungi	p__Ascomycota	c__Sordariomycetes	o__Xylariales	NA	NA	NA
ASV_379	k__Fungi	p__Ascomycota	c__Dothideomycetes	o__Pleosporales	NA	NA	NA
ASV_380	k__Fungi	p__Ascomycota	c__Dothideomycetes	o__Pleosporales	NA	NA	NA
ASV_381	k__Fungi	p__Ascomycota	c__Pezizomycetes	o__Pezizales	f__Pezizaceae	NA	NA
ASV_382	k__Fungi	p__Ascomycota	c__Dothideomycetes	o__Pleosporales	f__Lentitheciaceae	g__Darksidea	s__alpha
ASV_383	k__Fungi	p__Ascomycota	NA	NA	NA	NA	NA
ASV_384	k__Fungi	p__Basidiomycota	c__Agaricomycetes	o__Geastrales	f__Geastraceae	g__Geastrum	s__parvisporum
ASV_385	k__Fungi	p__Ascomycota	c__Dothideomycetes	o__Pleosporales	f__Montagnulaceae	g__Staurosphaeria	s__lycii
ASV_386	k__Fungi	p__Ascomycota	c__Dothideomycetes	o__Pleosporales	f__Pleosporaceae	g__Neocamarosporium	NA
ASV_387	k__Fungi	p__Ascomycota	c__Sordariomycetes	o__Hypocreales	f__Hypocreales_fam_Incertae_sedis	NA	NA
ASV_388	k__Fungi	NA	NA	NA	NA	NA	NA
ASV_389	k__Fungi	NA	NA	NA	NA	NA	NA
ASV_390	k__Fungi	NA	NA	NA	NA	NA	NA
ASV_391	k__Fungi	p__Ascomycota	c__Sordariomycetes	o__Sordariales	f__Chaetomiaceae	NA	NA
ASV_392	k__Fungi	NA	NA	NA	NA	NA	NA
ASV_393	k__Fungi	p__Ascomycota	c__Sordariomycetes	o__Sordariales	NA	NA	NA
ASV_394	k__Fungi	p__Basidiomycota	NA	NA	NA	NA	NA
ASV_395	k__Fungi	p__Ascomycota	c__Eurotiomycetes	o__Chaetothyriales	NA	NA	NA
ASV_396	k__Fungi	p__Basidiomycota	c__Agaricomycetes	o__Agaricales	f__Agaricaceae	g__Tulostoma	NA
ASV_397	k__Fungi	p__Calcarisporiellomycota	c__Calcarisporiellomycetes	o__Calcarisporiellales	f__Calcarisporiellaceae	g__Calcarisporiella	s__thermophila
ASV_398	k__Fungi	p__Ascomycota	c__Sordariomycetes	o__Xylariales	NA	NA	NA
ASV_399	k__Fungi	p__Ascomycota	c__Dothideomycetes	o__Pleosporales	f__Pleosporaceae	NA	NA
ASV_400	k__Fungi	p__Ascomycota	c__Sordariomycetes	o__Sordariales	f__Chaetomiaceae	g__Chaetomium	s__jodhpurense
ASV_401	k__Fungi	p__Ascomycota	NA	NA	NA	NA	NA
ASV_402	k__Fungi	p__Ascomycota	c__Dothideomycetes	o__Pleosporales	NA	NA	NA
ASV_403	k__Fungi	p__Ascomycota	c__Eurotiomycetes	o__Chaetothyriales	NA	NA	NA
ASV_404	k__Fungi	p__Ascomycota	c__Dothideomycetes	o__Pleosporales	NA	NA	NA
ASV_405	k__Fungi	p__Ascomycota	c__Dothideomycetes	o__Capnodiales	f__Mycosphaerellaceae	g__Mycocentrospora	s__acerina
ASV_406	k__Fungi	p__Ascomycota	c__Dothideomycetes	o__Pleosporales	NA	NA	NA
ASV_407	k__Fungi	p__Ascomycota	c__Dothideomycetes	o__Pleosporales	f__Sporormiaceae	g__Preussia	s__terricola
ASV_408	k__Fungi	p__Ascomycota	c__Sordariomycetes	o__Hypocreales	f__Nectriaceae	g__Fusarium	s__solani
ASV_409	k__Fungi	p__Ascomycota	NA	NA	NA	NA	NA
ASV_410	k__Fungi	NA	NA	NA	NA	NA	NA
ASV_411	k__Fungi	p__Basidiomycota	c__Agaricomycetes	o__Geastrales	f__Geastraceae	g__Geastrum	NA
ASV_412	k__Fungi	p__Ascomycota	c__Sordariomycetes	o__Sordariales	NA	NA	NA
ASV_413	k__Fungi	p__Basidiomycota	c__Tremellomycetes	o__Tremellales	f__Tremellaceae	NA	NA
ASV_414	k__Fungi	p__Ascomycota	NA	NA	NA	NA	NA
ASV_415	k__Fungi	p__Ascomycota	c__Dothideomycetes	o__Pleosporales	f__Sporormiaceae	g__Preussia	s__terricola
ASV_416	k__Fungi	p__Ascomycota	c__Dothideomycetes	o__Pleosporales	f__Sporormiaceae	g__Preussia	s__terricola
ASV_417	k__Fungi	NA	NA	NA	NA	NA	NA
ASV_418	k__Fungi	p__Ascomycota	c__Dothideomycetes	o__Pleosporales	f__Lentitheciaceae	NA	NA
ASV_419	k__Fungi	p__Ascomycota	c__Eurotiomycetes	o__Chaetothyriales	f__Chaetothyriales_fam_Incertae_sedis	g__Neophaeococcomyces	s__aloes
ASV_420	k__Fungi	p__Ascomycota	c__Sordariomycetes	NA	NA	NA	NA
ASV_421	k__Fungi	p__Ascomycota	NA	NA	NA	NA	NA
ASV_422	k__Fungi	p__Ascomycota	c__Dothideomycetes	o__Dothideales	NA	NA	NA
ASV_423	k__Fungi	p__Ascomycota	c__Sordariomycetes	o__Sordariales	f__Chaetomiaceae	NA	NA
ASV_424	k__Fungi	p__Ascomycota	NA	NA	NA	NA	NA
ASV_425	k__Fungi	p__Ascomycota	c__Dothideomycetes	o__Pleosporales	NA	NA	NA
ASV_426	k__Fungi	p__Ascomycota	c__Dothideomycetes	o__Pleosporales	f__Phaeosphaeriaceae	NA	NA
ASV_427	k__Fungi	p__Ascomycota	c__Pezizomycetes	o__Pezizales	f__Pyronemataceae	NA	NA
ASV_428	k__Fungi	p__Basidiomycota	c__Agaricomycetes	o__Cantharellales	f__Ceratobasidiaceae	g__Thanatephorus	s__cucumeris
ASV_429	k__Fungi	p__Ascomycota	c__Dothideomycetes	o__Pleosporales	NA	NA	NA
ASV_430	k__Fungi	p__Ascomycota	NA	NA	NA	NA	NA
ASV_431	k__Fungi	p__Ascomycota	c__Eurotiomycetes	o__Onygenales	f__Onygenaceae	g__Aphanoascus	s__terreus
ASV_432	k__Fungi	p__Ascomycota	c__Dothideomycetes	o__Pleosporales	f__Didymosphaeriaceae	NA	NA
ASV_433	k__Fungi	p__Ascomycota	c__Dothideomycetes	o__Pleosporales	f__Dictyosporiaceae	g__Dictyosporium	s__heptasporum
ASV_434	k__Fungi	p__Mortierellomycota	c__Mortierellomycetes	o__Mortierellales	f__Mortierellaceae	g__Mortierella	NA
ASV_435	k__Fungi	p__Ascomycota	c__Sordariomycetes	o__Sordariales	NA	NA	NA
ASV_436	k__Fungi	p__Mortierellomycota	c__Mortierellomycetes	o__Mortierellales	f__Mortierellaceae	g__Mortierella	s__alpina
ASV_437	k__Fungi	p__Ascomycota	c__Dothideomycetes	o__Pleosporales	f__Phaeosphaeriaceae	g__Tintelnotia	s__destructans
ASV_438	k__Fungi	p__Basidiomycota	c__Agaricomycetes	o__Agaricales	f__Agaricaceae	g__Tulostoma	NA
ASV_439	k__Fungi	p__Ascomycota	c__Sordariomycetes	o__Coniochaetales	f__Coniochaetaceae	g__Coniochaeta	s__ligniaria
ASV_440	k__Fungi	p__Ascomycota	NA	NA	NA	NA	NA
ASV_441	k__Fungi	p__Ascomycota	c__Eurotiomycetes	o__Mycocaliciales	f__Mycocaliciaceae	g__Mycocalicium	s__victoriae
ASV_442	k__Fungi	p__Ascomycota	c__Dothideomycetes	o__Pleosporales	f__Sporormiaceae	g__Preussia	s__terricola
ASV_443	k__Fungi	p__Ascomycota	c__Dothideomycetes	o__Pleosporales	NA	NA	NA
ASV_444	k__Fungi	p__Ascomycota	NA	NA	NA	NA	NA
ASV_445	k__Fungi	p__Ascomycota	c__Dothideomycetes	o__Capnodiales	f__Teratosphaeriaceae	NA	NA
ASV_446	k__Fungi	p__Ascomycota	c__Sordariomycetes	o__Sordariales	f__Chaetomiaceae	g__Collariella	s__causiiformis
ASV_447	k__Fungi	p__Ascomycota	c__Dothideomycetes	o__Pleosporales	f__Sporormiaceae	g__Westerdykella	s__ornata
ASV_448	k__Fungi	p__Ascomycota	c__Pezizomycetes	o__Pezizales	f__Pyronemataceae	g__Smardaea	NA
ASV_449	k__Fungi	p__Ascomycota	c__Dothideomycetes	o__Dothideales	f__Aureobasidiaceae	g__Aureobasidium	s__pullulans
ASV_450	k__Fungi	p__Basidiomycota	c__Agaricomycetes	o__Geastrales	f__Geastraceae	g__Geastrum	NA
ASV_451	k__Fungi	p__Ascomycota	c__Dothideomycetes	o__Pleosporales	f__Sporormiaceae	g__Preussia	s__terricola
ASV_452	k__Fungi	p__Ascomycota	c__Pezizomycetes	o__Pezizales	f__Pezizaceae	g__Iodophanus	NA
ASV_453	k__Fungi	p__Ascomycota	c__Sordariomycetes	o__Hypocreales	f__Bionectriaceae	g__Clonostachys	s__miodochialis
ASV_454	k__Fungi	p__Ascomycota	c__Sordariomycetes	o__Sordariales	f__Chaetomiaceae	NA	NA
ASV_455	k__Fungi	p__Ascomycota	NA	NA	NA	NA	NA
ASV_456	k__Fungi	p__Ascomycota	c__Dothideomycetes	o__Pleosporales	f__Pleosporaceae	NA	NA
ASV_457	k__Fungi	p__Ascomycota	c__Sordariomycetes	o__Xylariales	NA	NA	NA
ASV_458	k__Fungi	p__Ascomycota	NA	NA	NA	NA	NA
ASV_459	k__Fungi	p__Ascomycota	c__Eurotiomycetes	o__Chaetothyriales	f__Chaetothyriales_fam_Incertae_sedis	g__Neophaeococcomyces	NA
ASV_460	k__Fungi	p__Basidiomycota	c__Cystobasidiomycetes	o__Cystobasidiales	f__Cystobasidiaceae	g__Cystobasidium	s__benthicum
ASV_461	k__Fungi	p__Ascomycota	c__Sordariomycetes	o__Sordariales	f__Sordariales_fam_Incertae_sedis	g__Madurella	NA
ASV_462	k__Fungi	p__Basidiomycota	c__Agaricomycetes	o__Corticiales	f__Corticiaceae	g__Laetisaria	s__arvalis
ASV_463	k__Fungi	NA	NA	NA	NA	NA	NA
ASV_464	k__Fungi	p__Ascomycota	c__Dothideomycetes	o__Pleosporales	NA	NA	NA
ASV_465	k__Fungi	p__Ascomycota	c__Sordariomycetes	o__Sordariales	f__Chaetomiaceae	NA	NA
ASV_466	k__Fungi	p__Ascomycota	c__Sordariomycetes	o__Sordariales	f__Chaetomiaceae	NA	NA
ASV_467	k__Fungi	p__Ascomycota	c__Dothideomycetes	o__Pleosporales	f__Didymellaceae	NA	NA
ASV_468	k__Fungi	p__Basidiomycota	c__Agaricomycetes	o__Corticiales	f__Corticiaceae	g__Laetisaria	s__arvalis
ASV_469	k__Fungi	p__Ascomycota	NA	NA	NA	NA	NA
ASV_470	k__Fungi	p__Ascomycota	c__Dothideomycetes	o__Pleosporales	f__Pleosporaceae	g__Curvularia	s__caricae-papayae
ASV_471	k__Fungi	NA	NA	NA	NA	NA	NA
ASV_472	k__Fungi	NA	NA	NA	NA	NA	NA
ASV_473	k__Fungi	p__Ascomycota	c__Sordariomycetes	NA	NA	NA	NA
ASV_474	k__Fungi	p__Ascomycota	c__Dothideomycetes	o__Pleosporales	f__Didymosphaeriaceae	g__Paraconiothyrium	NA
ASV_475	k__Fungi	p__Ascomycota	c__Pezizomycetes	o__Pezizales	NA	NA	NA
ASV_476	k__Fungi	NA	NA	NA	NA	NA	NA
ASV_477	k__Fungi	p__Ascomycota	c__Dothideomycetes	o__Pleosporales	f__Coniothyriaceae	g__Coniothyrium	NA
ASV_478	k__Fungi	p__Ascomycota	NA	NA	NA	NA	NA
ASV_479	k__Fungi	p__Ascomycota	c__Dothideomycetes	o__Pleosporales	f__Phaeosphaeriaceae	g__Phaeosphaeria	s__caricis
ASV_480	k__Fungi	p__Ascomycota	c__Dothideomycetes	o__Dothideales	f__Dothideales_fam_Incertae_sedis	g__Selenophoma	s__mahoniae
ASV_481	k__Fungi	p__Ascomycota	c__Dothideomycetes	o__Pleosporales	f__Didymosphaeriaceae	g__Verrucoconiothyrium	s__prosopidis
ASV_482	k__Fungi	p__Ascomycota	c__Sordariomycetes	o__Sordariales	f__Lasiosphaeriaceae	g__Cercophora	s__samala
ASV_483	k__Fungi	p__Ascomycota	c__Sordariomycetes	o__Sordariales	f__Lasiosphaeriaceae	g__Cercophora	s__samala
ASV_484	k__Fungi	p__Ascomycota	c__Dothideomycetes	o__Pleosporales	f__Dictyosporiaceae	NA	NA
ASV_485	k__Fungi	NA	NA	NA	NA	NA	NA
ASV_486	k__Fungi	p__Ascomycota	c__Sordariomycetes	o__Sordariales	f__Chaetomiaceae	NA	NA
ASV_487	k__Fungi	p__Ascomycota	c__Pezizomycetes	o__Pezizales	f__Ascobolaceae	NA	NA
ASV_488	k__Fungi	p__Basidiomycota	c__Agaricomycetes	o__Agaricales	f__Entolomataceae	g__Clitopilus	s__scyphoides
ASV_489	k__Fungi	NA	NA	NA	NA	NA	NA
ASV_490	k__Fungi	NA	NA	NA	NA	NA	NA
ASV_491	k__Fungi	p__Ascomycota	c__Dothideomycetes	o__Pleosporales	NA	NA	NA
ASV_492	k__Fungi	p__Ascomycota	c__Leotiomycetes	o__Helotiales	f__Chaetomellaceae	g__Chaetomella	s__raphigera
ASV_493	k__Fungi	p__Ascomycota	c__Eurotiomycetes	o__Eurotiales	f__Aspergillaceae	g__Aspergillus	s__niger
ASV_494	k__Fungi	p__Basidiomycota	c__Agaricomycetes	o__Geastrales	f__Geastraceae	g__Geastrum	s__kotlabae
ASV_495	k__Fungi	p__Basidiomycota	NA	NA	NA	NA	NA
ASV_496	k__Fungi	p__Ascomycota	NA	NA	NA	NA	NA
ASV_497	k__Fungi	p__Ascomycota	c__Pezizomycetes	o__Pezizales	f__Pyronemataceae	g__Scutellinia	NA
ASV_498	k__Fungi	p__Ascomycota	c__Sordariomycetes	o__Sordariales	f__Lasiosphaeriaceae	g__Cercophora	s__samala
ASV_499	k__Fungi	p__Ascomycota	c__Sordariomycetes	o__Sordariales	f__Chaetomiaceae	NA	NA
ASV_500	k__Fungi	p__Basidiomycota	NA	NA	NA	NA	NA
ASV_501	k__Fungi	p__Basidiomycota	c__Geminibasidiomycetes	o__Geminibasidiales	f__Geminibasidiaceae	g__Geminibasidium	s__donsium
ASV_502	k__Fungi	NA	NA	NA	NA	NA	NA
ASV_503	k__Fungi	p__Basidiomycota	NA	NA	NA	NA	NA
ASV_504	k__Fungi	p__Ascomycota	c__Dothideomycetes	o__Dothideales	f__Aureobasidiaceae	g__Aureobasidium	s__pullulans
ASV_505	k__Fungi	p__Ascomycota	NA	NA	NA	NA	NA
ASV_506	k__Fungi	p__Ascomycota	c__Sordariomycetes	o__Hypocreales	f__Stachybotryaceae	g__Alfaria	s__ossiformis
ASV_507	k__Fungi	p__Ascomycota	c__Dothideomycetes	o__Pleosporales	NA	NA	NA
ASV_508	k__Fungi	p__Ascomycota	c__Eurotiomycetes	o__Chaetothyriales	f__Cyphellophoraceae	g__Anthopsis	s__deltoidea
ASV_509	k__Fungi	p__Ascomycota	c__Sordariomycetes	o__Sordariales	f__Chaetomiaceae	NA	NA
ASV_510	k__Fungi	p__Ascomycota	NA	NA	NA	NA	NA
ASV_511	k__Fungi	p__Ascomycota	NA	NA	NA	NA	NA
ASV_512	k__Fungi	p__Ascomycota	c__Dothideomycetes	o__Capnodiales	f__Capnodiales_fam_Incertae_sedis	g__Arthrocatena	s__tenebrio
ASV_513	k__Fungi	p__Ascomycota	NA	NA	NA	NA	NA
ASV_514	k__Fungi	p__Ascomycota	c__Dothideomycetes	o__Pleosporales	f__Phaeosphaeriaceae	g__Sclerostagonospora	s__lathyri
ASV_515	k__Fungi	p__Basidiomycota	NA	NA	NA	NA	NA
ASV_516	k__Fungi	p__Ascomycota	c__Dothideomycetes	o__Pleosporales	f__Sporormiaceae	g__Preussia	s__terricola
ASV_517	k__Fungi	NA	NA	NA	NA	NA	NA
ASV_518	k__Fungi	NA	NA	NA	NA	NA	NA
ASV_519	k__Fungi	NA	NA	NA	NA	NA	NA
ASV_520	k__Fungi	p__Ascomycota	c__Sordariomycetes	o__Sordariales	NA	NA	NA
ASV_521	k__Fungi	NA	NA	NA	NA	NA	NA
ASV_522	k__Fungi	p__Ascomycota	c__Dothideomycetes	o__Pleosporales	NA	NA	NA
ASV_523	k__Fungi	NA	NA	NA	NA	NA	NA
ASV_524	k__Fungi	p__Ascomycota	c__Sordariomycetes	o__Sordariales	f__Chaetomiaceae	NA	NA
ASV_525	k__Fungi	p__Ascomycota	c__Dothideomycetes	o__Pleosporales	f__Didymosphaeriaceae	g__Paraconiothyrium	NA
ASV_526	k__Fungi	p__Ascomycota	NA	NA	NA	NA	NA
ASV_527	k__Fungi	NA	NA	NA	NA	NA	NA
ASV_528	k__Fungi	p__Ascomycota	c__Dothideomycetes	o__Capnodiales	f__Mycosphaerellaceae	g__Mycosphaerella	s__tassiana
ASV_529	k__Fungi	p__Basidiomycota	NA	NA	NA	NA	NA
ASV_530	k__Fungi	p__Basidiomycota	NA	NA	NA	NA	NA
ASV_531	k__Fungi	p__Ascomycota	c__Sordariomycetes	o__Xylariales	NA	NA	NA
ASV_532	k__Fungi	p__Ascomycota	c__Dothideomycetes	o__Pleosporales	f__Phaeosphaeriaceae	NA	NA
ASV_533	k__Fungi	p__Ascomycota	c__Eurotiomycetes	o__Eurotiales	f__Trichocomaceae	g__Talaromyces	NA
ASV_534	k__Fungi	p__Basidiomycota	c__Agaricomycetes	o__Agaricales	NA	NA	NA
ASV_535	k__Fungi	p__Ascomycota	c__Sordariomycetes	o__Xylariales	NA	NA	NA
ASV_536	k__Fungi	p__Ascomycota	c__Sordariomycetes	o__Sordariales	f__Chaetomiaceae	g__Chaetomium	s__jodhpurense
ASV_537	k__Fungi	p__Ascomycota	NA	NA	NA	NA	NA
ASV_538	k__Fungi	p__Ascomycota	NA	NA	NA	NA	NA
ASV_539	k__Fungi	p__Ascomycota	NA	NA	NA	NA	NA
ASV_540	k__Fungi	p__Ascomycota	c__Pezizomycetes	o__Pezizales	f__Pyronemataceae	g__Scutellinia	NA
ASV_541	k__Fungi	p__Ascomycota	c__Eurotiomycetes	o__Chaetothyriales	NA	NA	NA
ASV_542	k__Fungi	p__Ascomycota	c__Sordariomycetes	o__Glomerellales	f__Plectosphaerellaceae	g__Acrostalagmus	s__luteoalbus
ASV_543	k__Fungi	NA	NA	NA	NA	NA	NA
ASV_544	k__Fungi	p__Ascomycota	c__Dothideomycetes	o__Pleosporales	f__Pleosporaceae	NA	NA
ASV_545	k__Fungi	p__Basidiomycota	c__Agaricomycetes	o__Auriculariales	NA	NA	NA
ASV_546	k__Fungi	p__Basidiomycota	c__Agaricomycetes	o__Cantharellales	f__Ceratobasidiaceae	g__Waitea	NA
ASV_547	k__Fungi	p__Basidiomycota	c__Agaricomycetes	o__Cantharellales	f__Ceratobasidiaceae	NA	NA
ASV_548	k__Fungi	p__Ascomycota	c__Dothideomycetes	o__Venturiales	f__Sympoventuriaceae	g__Ochroconis	NA
ASV_549	k__Fungi	p__Ascomycota	c__Sordariomycetes	o__Sordariales	f__Chaetomiaceae	NA	NA
ASV_550	k__Fungi	NA	NA	NA	NA	NA	NA
ASV_551	k__Fungi	p__Ascomycota	c__Eurotiomycetes	o__Chaetothyriales	NA	NA	NA
ASV_552	k__Fungi	p__Ascomycota	c__Dothideomycetes	o__Pleosporales	f__Didymosphaeriaceae	NA	NA
ASV_553	k__Fungi	p__Ascomycota	c__Eurotiomycetes	o__Eurotiales	f__Aspergillaceae	g__Aspergillus	s__spinulosporus
ASV_554	k__Fungi	p__Basidiomycota	NA	NA	NA	NA	NA
ASV_555	k__Fungi	p__Ascomycota	c__Dothideomycetes	o__Pleosporales	f__Sporormiaceae	g__Preussia	NA
ASV_556	k__Fungi	NA	NA	NA	NA	NA	NA
ASV_557	k__Fungi	p__Basidiomycota	c__Tremellomycetes	o__Filobasidiales	f__Filobasidiaceae	g__Filobasidium	s__floriforme
ASV_558	k__Fungi	p__Ascomycota	c__Dothideomycetes	o__Tubeufiales	f__Wiesneriomycetaceae	g__Spissiomyces	NA
ASV_559	k__Fungi	p__Basidiomycota	c__Microbotryomycetes	o__Sporidiobolales	f__Sporidiobolaceae	g__Rhodotorula	s__araucariae
ASV_560	k__Fungi	p__Ascomycota	c__Sordariomycetes	o__Xylariales	NA	NA	NA
ASV_561	k__Fungi	p__Ascomycota	c__Sordariomycetes	o__Hypocreales	f__Hypocreaceae	g__Trichoderma	s__saturnisporum
ASV_562	k__Fungi	p__Basidiomycota	NA	NA	NA	NA	NA
ASV_563	k__Fungi	p__Ascomycota	c__Pezizomycetes	o__Pezizales	f__Pezizaceae	g__Iodophanus	s__carneus
ASV_564	k__Fungi	p__Basidiomycota	c__Tremellomycetes	o__Tremellales	f__Tremellaceae	g__Cryptococcus	s__cuniculi
ASV_565	k__Fungi	p__Ascomycota	c__Dothideomycetes	o__Pleosporales	f__Sporormiaceae	g__Preussia	NA
ASV_566	k__Fungi	p__Mortierellomycota	c__Mortierellomycetes	o__Mortierellales	f__Mortierellaceae	g__Mortierella	s__exigua
ASV_567	k__Fungi	NA	NA	NA	NA	NA	NA
ASV_568	k__Fungi	p__Basidiomycota	c__Agaricomycetes	o__Cantharellales	f__Ceratobasidiaceae	g__Ceratobasidium	NA
ASV_569	k__Fungi	p__Ascomycota	c__Sordariomycetes	o__Sordariales	f__Chaetomiaceae	g__Acrophialophora	NA
ASV_570	k__Fungi	p__Basidiomycota	c__Agaricomycetes	o__Geastrales	f__Geastraceae	g__Geastrum	NA
ASV_571	k__Fungi	p__Basidiomycota	c__Microbotryomycetes	o__Sporidiobolales	f__Sporidiobolaceae	g__Rhodotorula	s__toruloides
ASV_572	k__Fungi	p__Ascomycota	NA	NA	NA	NA	NA
ASV_573	k__Fungi	p__Ascomycota	c__Dothideomycetes	o__Pleosporales	f__Pleosporaceae	g__Curvularia	s__spicifera
ASV_574	k__Fungi	p__Basidiomycota	c__Agaricomycetes	o__Agaricales	f__Crepidotaceae	g__Crepidotus	NA
ASV_575	k__Fungi	p__Ascomycota	c__Dothideomycetes	o__Pleosporales	f__Pleosporaceae	NA	NA
ASV_576	k__Fungi	p__Ascomycota	c__Eurotiomycetes	o__Eurotiales	f__Aspergillaceae	g__Aspergillus	NA
ASV_577	k__Fungi	p__Basidiomycota	c__Tremellomycetes	o__Filobasidiales	f__Filobasidiaceae	g__Naganishia	s__uzbekistanensis
ASV_578	k__Fungi	p__Ascomycota	NA	NA	NA	NA	NA
ASV_579	k__Fungi	p__Ascomycota	c__Sordariomycetes	o__Sordariales	NA	NA	NA
ASV_580	k__Fungi	p__Ascomycota	NA	NA	NA	NA	NA
ASV_581	k__Fungi	p__Ascomycota	c__Sordariomycetes	o__Sordariales	f__Chaetomiaceae	NA	NA
ASV_582	k__Fungi	p__Ascomycota	c__Sordariomycetes	o__Sordariales	f__Chaetomiaceae	NA	NA
ASV_583	k__Fungi	p__Ascomycota	c__Dothideomycetes	o__Pleosporales	f__Sporormiaceae	g__Preussia	s__terricola
ASV_584	k__Fungi	p__Ascomycota	c__Dothideomycetes	o__Pleosporales	f__Lophiostomataceae	NA	NA
ASV_585	k__Fungi	p__Ascomycota	c__Sordariomycetes	NA	NA	NA	NA
ASV_586	k__Fungi	p__Basidiomycota	c__Agaricomycetes	o__Geastrales	f__Geastraceae	g__Geastrum	NA
ASV_587	k__Fungi	p__Basidiomycota	NA	NA	NA	NA	NA
ASV_588	k__Fungi	p__Ascomycota	NA	NA	NA	NA	NA
ASV_589	k__Fungi	p__Basidiomycota	c__Tremellomycetes	o__Filobasidiales	f__Filobasidiaceae	g__Naganishia	s__randhawae
ASV_590	k__Fungi	p__Ascomycota	c__Eurotiomycetes	o__Chaetothyriales	f__Herpotrichiellaceae	g__Coniosporium	s__apollinis
ASV_591	k__Fungi	p__Ascomycota	NA	NA	NA	NA	NA
ASV_592	k__Fungi	NA	NA	NA	NA	NA	NA
ASV_593	k__Fungi	p__Mortierellomycota	c__Mortierellomycetes	o__Mortierellales	f__Mortierellaceae	g__Mortierella	s__exigua
ASV_594	k__Fungi	p__Ascomycota	c__Dothideomycetes	o__Pleosporales	f__Lophiostomataceae	NA	NA
ASV_595	k__Fungi	p__Ascomycota	c__Eurotiomycetes	NA	NA	NA	NA
ASV_596	k__Fungi	p__Basidiomycota	c__Tremellomycetes	o__Tremellales	f__Rhynchogastremataceae	g__Papiliotrema	s__laurentii
ASV_597	k__Fungi	p__Ascomycota	c__Eurotiomycetes	o__Chaetothyriales	f__Trichomeriaceae	g__Knufia	s__tsunedae
ASV_598	k__Fungi	p__Ascomycota	c__Eurotiomycetes	o__Chaetothyriales	f__Chaetothyriales_fam_Incertae_sedis	g__Neophaeococcomyces	s__aloes
ASV_599	k__Fungi	p__Ascomycota	c__Dothideomycetes	o__Dothideales	NA	NA	NA
ASV_600	k__Fungi	p__Ascomycota	c__Dothideomycetes	o__Pleosporales	f__Didymosphaeriaceae	g__Aporospora	NA
ASV_601	k__Fungi	NA	NA	NA	NA	NA	NA
ASV_602	k__Fungi	p__Basidiomycota	NA	NA	NA	NA	NA
ASV_603	k__Fungi	p__Ascomycota	c__Sordariomycetes	o__Sordariales	f__Lasiosphaeriaceae	g__Cladorrhinum	s__bulbillosum
ASV_604	k__Fungi	p__Ascomycota	c__Pezizomycetes	o__Pezizales	f__Pyronemataceae	g__Warcupia	NA
ASV_605	k__Fungi	p__Ascomycota	c__Sordariomycetes	o__Sordariales	f__Chaetomiaceae	NA	NA
ASV_606	k__Fungi	p__Ascomycota	NA	NA	NA	NA	NA
ASV_607	k__Fungi	p__Ascomycota	c__Pezizomycetes	o__Pezizales	NA	NA	NA
ASV_608	k__Fungi	p__Ascomycota	c__Dothideomycetes	o__Pleosporales	f__Sporormiaceae	g__Sporormiella	s__megalospora
ASV_609	k__Fungi	p__Ascomycota	c__Sordariomycetes	o__Coniochaetales	f__Coniochaetaceae	NA	NA
ASV_610	k__Fungi	p__Basidiomycota	c__Tremellomycetes	o__Tremellales	f__Rhynchogastremataceae	g__Papiliotrema	s__laurentii
ASV_611	k__Fungi	p__Ascomycota	NA	NA	NA	NA	NA
ASV_612	k__Fungi	p__Ascomycota	NA	NA	NA	NA	NA
ASV_613	k__Fungi	NA	NA	NA	NA	NA	NA
ASV_614	k__Fungi	p__Basidiomycota	c__Agaricomycetes	o__Agaricales	f__Agaricaceae	g__Tulostoma	NA
ASV_615	k__Fungi	p__Ascomycota	c__Eurotiomycetes	o__Chaetothyriales	f__Trichomeriaceae	g__Knufia	s__tsunedae
ASV_616	k__Fungi	p__Ascomycota	c__Sordariomycetes	o__Sordariales	NA	NA	NA
ASV_617	k__Fungi	p__Ascomycota	c__Dothideomycetes	o__Dothideales	f__Dothioraceae	NA	NA
ASV_618	k__Fungi	p__Basidiomycota	c__Agaricomycetes	o__Agaricales	f__Entolomataceae	g__Clitopilus	s__scyphoides
ASV_619	k__Fungi	p__Basidiomycota	c__Agaricomycetes	o__Cantharellales	f__Ceratobasidiaceae	g__Thanatephorus	s__cucumeris
ASV_620	k__Fungi	p__Ascomycota	c__Sordariomycetes	o__Sordariales	NA	NA	NA
ASV_621	k__Fungi	p__Ascomycota	c__Dothideomycetes	o__Dothideales	f__Dothideales_fam_Incertae_sedis	g__Selenophoma	s__mahoniae
ASV_622	k__Fungi	p__Ascomycota	c__Pezizomycetes	o__Pezizales	f__Ascobolaceae	g__Ascobolus	NA
ASV_623	k__Fungi	p__Ascomycota	c__Dothideomycetes	o__Pleosporales	f__Sporormiaceae	g__Westerdykella	s__ornata
ASV_624	k__Fungi	p__Ascomycota	c__Pezizomycetes	o__Pezizales	f__Ascodesmidaceae	g__Cephaliophora	NA
ASV_625	k__Fungi	p__Ascomycota	c__Sordariomycetes	o__Branch06	NA	NA	NA
ASV_626	k__Fungi	p__Ascomycota	c__Dothideomycetes	o__Pleosporales	f__Pleosporales_fam_Incertae_sedis	g__Pleiochaeta	NA
ASV_627	k__Fungi	NA	NA	NA	NA	NA	NA
ASV_628	k__Fungi	p__Basidiomycota	c__Tremellomycetes	o__Tremellales	f__Cryptococcaceae	g__Kwoniella	NA
ASV_629	k__Fungi	p__Ascomycota	c__Dothideomycetes	o__Pleosporales	f__Sporormiaceae	g__Preussia	s__terricola
ASV_630	k__Fungi	p__Ascomycota	c__Dothideomycetes	o__Pleosporales	f__Pleosporales_fam_Incertae_sedis	g__Pseudorobillarda	NA
ASV_631	k__Fungi	p__Ascomycota	c__Sordariomycetes	NA	NA	NA	NA
ASV_632	k__Fungi	p__Ascomycota	c__Sordariomycetes	o__Xylariales	NA	NA	NA
ASV_633	k__Fungi	p__Ascomycota	NA	NA	NA	NA	NA
ASV_634	k__Fungi	p__Ascomycota	c__Eurotiomycetes	o__Chaetothyriales	NA	NA	NA
ASV_635	k__Fungi	p__Ascomycota	c__Sordariomycetes	o__Hypocreales	NA	NA	NA
ASV_636	k__Fungi	p__Ascomycota	c__Sordariomycetes	o__Sordariales	f__Chaetomiaceae	g__Humicola	s__olivacea
ASV_637	k__Fungi	p__Ascomycota	c__Sordariomycetes	o__Hypocreales	f__Stachybotryaceae	g__Alfaria	NA
ASV_638	k__Fungi	p__Ascomycota	c__Sordariomycetes	o__Xylariales	NA	NA	NA
ASV_639	k__Fungi	p__Ascomycota	c__Dothideomycetes	o__Pleosporales	NA	NA	NA
ASV_640	k__Fungi	p__Ascomycota	c__Dothideomycetes	o__Pleosporales	f__Massarinaceae	NA	NA
ASV_641	k__Fungi	NA	NA	NA	NA	NA	NA
ASV_642	k__Fungi	p__Basidiomycota	c__Tremellomycetes	o__Filobasidiales	f__Filobasidiaceae	g__Filobasidium	s__chernovii
ASV_643	k__Fungi	p__Glomeromycota	c__Glomeromycetes	o__Glomerales	f__Glomeraceae	g__Rhizophagus	s__irregularis
ASV_644	k__Fungi	p__Ascomycota	c__Sordariomycetes	o__Sordariales	f__Chaetomiaceae	NA	NA
ASV_645	k__Fungi	p__Ascomycota	c__Dothideomycetes	o__Dothideales	f__Aureobasidiaceae	g__Aureobasidium	s__pullulans
ASV_646	k__Fungi	p__Ascomycota	c__Dothideomycetes	o__Pleosporales	f__Lentitheciaceae	g__Keissleriella	s__quadriseptata
ASV_647	k__Fungi	p__Basidiomycota	c__Agaricomycetes	o__Agaricales	f__Agaricaceae	g__Tulostoma	NA
ASV_648	k__Fungi	p__Basidiomycota	NA	NA	NA	NA	NA
ASV_649	k__Fungi	p__Ascomycota	c__Dothideomycetes	o__Pleosporales	NA	NA	NA
ASV_650	k__Fungi	p__Ascomycota	c__Dothideomycetes	o__Pleosporales	NA	NA	NA
ASV_651	k__Fungi	NA	NA	NA	NA	NA	NA
ASV_652	k__Fungi	p__Ascomycota	c__Dothideomycetes	o__Pleosporales	f__Pleosporales_fam_Incertae_sedis	g__Thyrostroma	s__cornicola
ASV_653	k__Fungi	p__Ascomycota	c__Sordariomycetes	o__Sordariales	f__Lasiosphaeriaceae	g__Cercophora	s__mirabilis
ASV_654	k__Fungi	NA	NA	NA	NA	NA	NA
ASV_655	k__Fungi	p__Ascomycota	c__Eurotiomycetes	o__Eurotiales	f__Aspergillaceae	g__Aspergillus	s__niger
ASV_656	k__Fungi	p__Ascomycota	c__Dothideomycetes	o__Pleosporales	f__Lophiotremataceae	g__Lophiotrema	s__rubi
ASV_657	k__Fungi	p__Ascomycota	c__Sordariomycetes	o__Hypocreales	f__Nectriaceae	g__Fusarium	NA
ASV_658	k__Fungi	p__Ascomycota	c__Sordariomycetes	NA	NA	NA	NA
ASV_659	k__Fungi	p__Ascomycota	c__Eurotiomycetes	o__Chaetothyriales	f__Trichomeriaceae	g__Arthrocladium	NA
ASV_660	k__Fungi	p__Ascomycota	c__Sordariomycetes	o__Xylariales	NA	NA	NA
ASV_661	k__Fungi	p__Ascomycota	c__Eurotiomycetes	o__Chaetothyriales	f__Herpotrichiellaceae	NA	NA
ASV_662	k__Fungi	p__Basidiomycota	c__Agaricomycetes	o__Agaricales	f__Psathyrellaceae	g__Coprinellus	NA
ASV_663	k__Fungi	p__Ascomycota	c__Sordariomycetes	o__Xylariales	f__Diatrypaceae	g__Monosporascus	NA
ASV_664	k__Fungi	p__Ascomycota	c__Dothideomycetes	o__Pleosporales	NA	NA	NA
ASV_665	k__Fungi	p__Ascomycota	c__Sordariomycetes	o__Sordariales	f__Chaetomiaceae	g__Humicola	NA
ASV_666	k__Fungi	p__Basidiomycota	c__Agaricomycetes	o__Agaricales	f__Entolomataceae	g__Entoloma	NA
ASV_667	k__Fungi	p__Basidiomycota	c__Agaricomycetes	o__Cantharellales	f__Ceratobasidiaceae	g__Thanatephorus	s__cucumeris
ASV_668	k__Fungi	NA	NA	NA	NA	NA	NA
ASV_669	k__Fungi	p__Ascomycota	NA	NA	NA	NA	NA
ASV_670	k__Fungi	p__Ascomycota	c__Dothideomycetes	o__Pleosporales	f__Phaeosphaeriaceae	g__Tintelnotia	s__destructans
ASV_671	k__Fungi	p__Ascomycota	c__Sordariomycetes	o__Sordariales	NA	NA	NA
ASV_672	k__Fungi	p__Ascomycota	c__Dothideomycetes	NA	NA	NA	NA
ASV_673	k__Fungi	p__Ascomycota	c__Sordariomycetes	o__Sordariales	f__Chaetomiaceae	NA	NA
ASV_674	k__Fungi	NA	NA	NA	NA	NA	NA
ASV_675	k__Fungi	NA	NA	NA	NA	NA	NA
ASV_676	k__Fungi	p__Basidiomycota	NA	NA	NA	NA	NA
ASV_677	k__Fungi	p__Ascomycota	c__Dothideomycetes	o__Venturiales	f__Sympoventuriaceae	g__Ochroconis	NA
ASV_678	k__Fungi	NA	NA	NA	NA	NA	NA
ASV_679	k__Fungi	p__Ascomycota	c__Dothideomycetes	o__Pleosporales	NA	NA	NA
ASV_680	k__Fungi	p__Ascomycota	c__Sordariomycetes	o__Sordariales	f__Chaetomiaceae	g__Botryotrichum	s__atrogriseum
ASV_681	k__Fungi	p__Ascomycota	c__Sordariomycetes	o__Xylariales	f__Xylariaceae	NA	NA
ASV_682	k__Fungi	p__Ascomycota	c__Dothideomycetes	o__Pleosporales	f__Didymosphaeriaceae	NA	NA
ASV_683	k__Fungi	p__Ascomycota	c__Leotiomycetes	o__Thelebolales	f__Pseudeurotiaceae	g__Pseudeurotium	NA
ASV_684	k__Fungi	p__Ascomycota	c__Pezizomycetes	o__Pezizales	f__Pezizaceae	NA	NA
ASV_685	k__Fungi	p__Ascomycota	c__Dothideomycetes	o__Pleosporales	f__Sporormiaceae	g__Westerdykella	NA
ASV_686	k__Fungi	p__Ascomycota	NA	NA	NA	NA	NA
ASV_687	k__Fungi	p__Ascomycota	c__Sordariomycetes	o__Xylariales	f__Diatrypaceae	NA	NA
ASV_688	k__Fungi	p__Basidiomycota	c__Agaricomycetes	o__Geastrales	f__Geastraceae	g__Geastrum	s__parvisporum
ASV_689	k__Fungi	p__Ascomycota	c__Sordariomycetes	NA	NA	NA	NA
ASV_690	k__Fungi	p__Calcarisporiellomycota	c__Calcarisporiellomycetes	o__Calcarisporiellales	f__Calcarisporiellaceae	g__Calcarisporiella	NA
ASV_691	k__Fungi	p__Ascomycota	NA	NA	NA	NA	NA
ASV_692	k__Fungi	p__Ascomycota	c__Sordariomycetes	NA	NA	NA	NA
ASV_693	k__Fungi	p__Ascomycota	NA	NA	NA	NA	NA
ASV_694	k__Fungi	p__Ascomycota	c__Eurotiomycetes	o__Chaetothyriales	f__Chaetothyriales_fam_Incertae_sedis	g__Neophaeococcomyces	NA
ASV_695	k__Fungi	p__Ascomycota	c__Pezizomycetes	o__Pezizales	f__Pezizaceae	NA	NA
ASV_696	k__Fungi	p__Ascomycota	c__Sordariomycetes	o__Sordariales	f__Chaetomiaceae	NA	NA
ASV_697	k__Fungi	p__Ascomycota	c__Sordariomycetes	o__Sordariales	NA	NA	NA
ASV_698	k__Fungi	p__Mortierellomycota	c__Mortierellomycetes	o__Mortierellales	NA	NA	NA
ASV_699	k__Fungi	p__Ascomycota	c__Dothideomycetes	o__Pleosporales	f__Cucurbitariaceae	g__Pyrenochaeta	NA
ASV_700	k__Fungi	NA	NA	NA	NA	NA	NA
ASV_701	k__Fungi	p__Ascomycota	c__Dothideomycetes	o__Pleosporales	f__Sporormiaceae	g__Preussia	s__terricola
ASV_702	k__Fungi	NA	NA	NA	NA	NA	NA
ASV_703	k__Fungi	p__Ascomycota	c__Dothideomycetes	o__Pleosporales	f__Lophiostomataceae	g__Lophiostoma	s__semiliberum
ASV_704	k__Fungi	p__Calcarisporiellomycota	c__Calcarisporiellomycetes	o__Calcarisporiellales	f__Calcarisporiellaceae	g__Calcarisporiella	s__thermophila
ASV_705	k__Fungi	p__Ascomycota	c__Eurotiomycetes	o__Chaetothyriales	f__Herpotrichiellaceae	g__Cladophialophora	NA
ASV_706	k__Fungi	p__Basidiomycota	c__Agaricomycetes	o__Phallales	f__Phallaceae	g__Itajahya	s__rosea
ASV_707	k__Fungi	p__Ascomycota	c__Dothideomycetes	o__Pleosporales	f__Pleosporaceae	g__Comoclathris	NA
ASV_708	k__Fungi	p__Ascomycota	c__Pezizomycetes	o__Pezizales	f__Pyronemataceae	NA	NA
ASV_709	k__Fungi	p__Basidiomycota	NA	NA	NA	NA	NA
ASV_710	k__Fungi	p__Ascomycota	c__Dothideomycetes	o__Pleosporales	NA	NA	NA
ASV_711	k__Fungi	p__Ascomycota	c__Dothideomycetes	o__Pleosporales	f__Pleosporaceae	g__Alternaria	s__pseudorostrata
ASV_712	k__Fungi	p__Ascomycota	c__Dothideomycetes	o__Capnodiales	NA	NA	NA
ASV_713	k__Fungi	p__Ascomycota	NA	NA	NA	NA	NA
ASV_714	k__Fungi	p__Ascomycota	NA	NA	NA	NA	NA
ASV_715	k__Fungi	p__Ascomycota	c__Pezizomycetes	o__Pezizales	f__Pezizaceae	g__Iodophanus	NA
ASV_716	k__Fungi	p__Ascomycota	NA	NA	NA	NA	NA
ASV_717	k__Fungi	p__Ascomycota	c__Dothideomycetes	o__Pleosporales	f__Didymellaceae	g__Calophoma	NA
ASV_718	k__Fungi	p__Ascomycota	c__Leotiomycetes	o__Helotiales	f__Myxotrichaceae	g__Myxotrichum	s__deflexum
ASV_719	k__Fungi	p__Ascomycota	c__Sordariomycetes	NA	NA	NA	NA
ASV_720	k__Fungi	p__Ascomycota	c__Dothideomycetes	o__Capnodiales	NA	NA	NA
ASV_721	k__Fungi	p__Ascomycota	c__Dothideomycetes	o__Pleosporales	NA	NA	NA
ASV_722	k__Fungi	p__Basidiomycota	c__Agaricomycetes	o__Agaricales	f__Marasmiaceae	g__Marasmius	NA
ASV_723	k__Fungi	p__Ascomycota	c__Sordariomycetes	o__Diaporthales	f__Valsaceae	g__Phomopsis	s__velata
ASV_724	k__Fungi	p__Ascomycota	NA	NA	NA	NA	NA
ASV_725	k__Fungi	p__Ascomycota	c__Pezizomycetes	o__Pezizales	f__Pezizaceae	NA	NA
ASV_726	k__Fungi	p__Basidiomycota	NA	NA	NA	NA	NA
ASV_727	k__Fungi	p__Basidiomycota	c__Agaricomycetes	o__Cantharellales	f__Ceratobasidiaceae	NA	NA
ASV_728	k__Fungi	p__Ascomycota	c__Eurotiomycetes	o__Eurotiales	f__Trichocomaceae	g__Talaromyces	NA
ASV_729	k__Fungi	NA	NA	NA	NA	NA	NA
ASV_730	k__Fungi	p__Ascomycota	c__Dothideomycetes	o__Capnodiales	f__Mycosphaerellaceae	g__Mycocentrospora	s__acerina
ASV_731	k__Fungi	p__Basidiomycota	NA	NA	NA	NA	NA
ASV_732	k__Fungi	p__Ascomycota	c__Pezizomycetes	o__Pezizales	f__Pyronemataceae	g__Warcupia	NA
ASV_733	k__Fungi	p__Glomeromycota	c__Glomeromycetes	o__Glomerales	f__Glomeraceae	g__Rhizophagus	NA
ASV_734	k__Fungi	p__Ascomycota	c__Dothideomycetes	o__Capnodiales	f__Teratosphaeriaceae	NA	NA
ASV_735	k__Fungi	p__Basidiomycota	NA	NA	NA	NA	NA
ASV_736	k__Fungi	p__Ascomycota	NA	NA	NA	NA	NA
ASV_737	k__Fungi	p__Mortierellomycota	c__Mortierellomycetes	o__Mortierellales	f__Mortierellaceae	g__Mortierella	s__alpina
ASV_738	k__Fungi	p__Ascomycota	c__Sordariomycetes	o__Sordariales	f__Chaetomiaceae	NA	NA
ASV_739	k__Fungi	p__Ascomycota	c__Dothideomycetes	o__Tubeufiales	f__Wiesneriomycetaceae	g__Spissiomyces	NA
ASV_740	k__Fungi	p__Ascomycota	c__Dothideomycetes	o__Pleosporales	f__Didymosphaeriaceae	g__Paraconiothyrium	s__africanum
ASV_741	k__Fungi	p__Ascomycota	c__Dothideomycetes	o__Pleosporales	f__Coniothyriaceae	g__Hazslinszkyomyces	s__aloes
ASV_742	k__Fungi	p__Ascomycota	c__Sordariomycetes	o__Coniochaetales	f__Coniochaetaceae	g__Coniochaeta	s__ligniaria
ASV_743	k__Fungi	p__Ascomycota	c__Sordariomycetes	o__Conioscyphales	NA	NA	NA
ASV_744	k__Fungi	p__Basidiomycota	NA	NA	NA	NA	NA
ASV_745	k__Fungi	NA	NA	NA	NA	NA	NA
ASV_746	k__Fungi	NA	NA	NA	NA	NA	NA
ASV_747	k__Fungi	p__Ascomycota	c__Sordariomycetes	o__Hypocreales	f__Nectriaceae	g__Fusarium	NA
ASV_748	k__Fungi	p__Ascomycota	c__Arthoniomycetes	o__Lichenostigmatales	f__Phaeococcomycetaceae	g__Phaeococcomyces	NA
ASV_749	k__Fungi	p__Ascomycota	c__Dothideomycetes	o__Pleosporales	f__Sporormiaceae	g__Preussia	s__terricola
ASV_750	k__Fungi	p__Ascomycota	c__Sordariomycetes	o__Coniochaetales	f__Coniochaetaceae	g__Coniochaeta	NA
ASV_751	k__Fungi	p__Glomeromycota	c__Glomeromycetes	o__Glomerales	f__Glomeraceae	g__Funneliformis	NA
ASV_752	k__Fungi	p__Ascomycota	c__Sordariomycetes	o__Sordariales	f__Chaetomiaceae	g__Thielavia	s__subthermophila
ASV_753	k__Fungi	p__Ascomycota	c__Eurotiomycetes	o__Chaetothyriales	f__Trichomeriaceae	g__Arthrocladium	NA
ASV_754	k__Fungi	p__Ascomycota	c__Dothideomycetes	o__Pleosporales	f__Cucurbitariaceae	g__Pyrenochaeta	NA
ASV_755	k__Fungi	p__Basidiomycota	c__Agaricomycetes	o__Geastrales	f__Geastraceae	g__Geastrum	s__parvisporum
ASV_756	k__Fungi	p__Ascomycota	c__Sordariomycetes	o__Xylariales	NA	NA	NA
ASV_757	k__Fungi	p__Mucoromycota	c__Mucoromycetes	o__Mucorales	f__Rhizopodaceae	g__Rhizopus	s__schipperae
ASV_758	k__Fungi	p__Glomeromycota	c__Glomeromycetes	o__Glomerales	f__Glomeraceae	g__Rhizophagus	NA
ASV_759	k__Fungi	p__Ascomycota	c__Eurotiomycetes	o__Onygenales	f__Gymnoascaceae	g__Gymnascella	s__hyalinospora
ASV_760	k__Fungi	p__Ascomycota	c__Dothideomycetes	o__Pleosporales	f__Didymellaceae	g__Macroventuria	s__anomochaeta
ASV_761	k__Fungi	p__Ascomycota	NA	NA	NA	NA	NA
ASV_762	k__Fungi	p__Ascomycota	c__Pezizomycetes	o__Pezizales	NA	NA	NA
ASV_763	k__Fungi	p__Ascomycota	c__Sordariomycetes	o__Sordariales	f__Chaetomiaceae	NA	NA
ASV_764	k__Fungi	p__Basidiomycota	c__Tremellomycetes	o__Tremellales	f__Trimorphomycetaceae	g__Saitozyma	s__paraflava
ASV_765	k__Fungi	p__Ascomycota	c__Dothideomycetes	o__Pleosporales	f__Sporormiaceae	NA	NA
ASV_766	k__Fungi	p__Ascomycota	c__Eurotiomycetes	o__Chaetothyriales	f__Trichomeriaceae	g__Arthrocladium	s__caudatum
ASV_767	k__Fungi	p__Ascomycota	c__Dothideomycetes	o__Pleosporales	f__Phaeosphaeriaceae	NA	NA
ASV_768	k__Fungi	p__Ascomycota	NA	NA	NA	NA	NA
ASV_769	k__Fungi	NA	NA	NA	NA	NA	NA
ASV_770	k__Fungi	p__Ascomycota	c__Dothideomycetes	o__Pleosporales	f__Lophiostomataceae	NA	NA
ASV_771	k__Fungi	p__Ascomycota	c__Dothideomycetes	o__Pleosporales	f__Lophiostomataceae	g__Biappendiculispora	NA
ASV_772	k__Fungi	NA	NA	NA	NA	NA	NA
ASV_773	k__Fungi	p__Ascomycota	c__Dothideomycetes	o__Pleosporales	f__Cucurbitariaceae	NA	NA
ASV_774	k__Fungi	p__Ascomycota	c__Dothideomycetes	o__Dothideales	f__Aureobasidiaceae	g__Aureobasidium	s__pullulans
ASV_775	k__Fungi	p__Ascomycota	c__Dothideomycetes	o__Pleosporales	NA	NA	NA
ASV_776	k__Fungi	p__Ascomycota	c__Dothideomycetes	o__Pleosporales	f__Coniothyriaceae	g__Coniothyrium	NA
ASV_777	k__Fungi	p__Ascomycota	NA	NA	NA	NA	NA
ASV_778	k__Fungi	p__Basidiomycota	c__Agaricomycetes	o__Agaricales	NA	NA	NA
ASV_779	k__Fungi	p__Basidiomycota	c__Agaricomycetes	o__Agaricales	f__Agaricaceae	g__Tulostoma	NA
ASV_780	k__Fungi	p__Ascomycota	c__Dothideomycetes	o__Pleosporales	f__Pleosporales_fam_Incertae_sedis	g__Polyschema	s__sclerotigenum
ASV_781	k__Fungi	p__Basidiomycota	c__Cystobasidiomycetes	o__Cystobasidiales	f__Cystobasidiaceae	g__Cystobasidium	s__slooffiae
ASV_782	k__Fungi	NA	NA	NA	NA	NA	NA
ASV_783	k__Fungi	p__Ascomycota	NA	NA	NA	NA	NA
ASV_784	k__Fungi	p__Basidiomycota	c__Tremellomycetes	o__Filobasidiales	f__Filobasidiaceae	g__Naganishia	s__randhawae
ASV_785	k__Fungi	p__Mortierellomycota	c__Mortierellomycetes	o__Mortierellales	f__Mortierellaceae	g__Mortierella	s__exigua
ASV_786	k__Fungi	p__Ascomycota	c__Sordariomycetes	o__Sordariales	NA	NA	NA
ASV_787	k__Fungi	NA	NA	NA	NA	NA	NA
ASV_788	k__Fungi	p__Ascomycota	c__Arthoniomycetes	o__Lichenostigmatales	f__Phaeococcomycetaceae	g__Phaeococcomyces	s__mexicanus
ASV_789	k__Fungi	p__Ascomycota	c__Dothideomycetes	o__Pleosporales	f__Sporormiaceae	g__Preussia	s__persica
ASV_790	k__Fungi	NA	NA	NA	NA	NA	NA
ASV_791	k__Fungi	p__Ascomycota	c__Sordariomycetes	o__Diaporthales	f__Schizoparmaceae	NA	NA
ASV_792	k__Fungi	p__Ascomycota	c__Dothideomycetes	o__Pleosporales	f__Lophiostomataceae	g__Lophiostoma	NA
ASV_793	k__Fungi	p__Mortierellomycota	c__Mortierellomycetes	o__Mortierellales	f__Mortierellaceae	g__Mortierella	NA
ASV_794	k__Fungi	p__Basidiomycota	c__Agaricomycetes	o__Agaricales	f__Marasmiaceae	g__Moniliophthora	NA
ASV_795	k__Fungi	NA	NA	NA	NA	NA	NA
ASV_796	k__Fungi	NA	NA	NA	NA	NA	NA
ASV_797	k__Fungi	p__Ascomycota	c__Sordariomycetes	o__Diaporthales	f__Valsaceae	g__Phomopsis	s__velata
ASV_798	k__Fungi	p__Ascomycota	c__Pezizomycetes	o__Pezizales	NA	NA	NA
ASV_799	k__Fungi	p__Calcarisporiellomycota	c__Calcarisporiellomycetes	o__Calcarisporiellales	f__Calcarisporiellaceae	g__Calcarisporiella	NA
ASV_800	k__Fungi	p__Ascomycota	c__Eurotiomycetes	o__Chaetothyriales	f__Chaetothyriales_fam_Incertae_sedis	g__Neophaeococcomyces	s__aloes
ASV_801	k__Fungi	p__Calcarisporiellomycota	c__Calcarisporiellomycetes	o__Calcarisporiellales	f__Calcarisporiellaceae	g__Calcarisporiella	NA
ASV_802	k__Fungi	p__Ascomycota	c__Pezizomycetes	o__Pezizales	f__Ascobolaceae	g__Ascobolus	NA
ASV_803	k__Fungi	p__Ascomycota	NA	NA	NA	NA	NA
ASV_804	k__Fungi	p__Basidiomycota	NA	NA	NA	NA	NA
ASV_805	k__Fungi	p__Mortierellomycota	c__Mortierellomycetes	o__Mortierellales	f__Mortierellaceae	g__Mortierella	NA
ASV_806	k__Fungi	NA	NA	NA	NA	NA	NA
ASV_807	k__Fungi	p__Ascomycota	c__Dothideomycetes	o__Pleosporales	f__Didymosphaeriaceae	g__Paraconiothyrium	NA
ASV_808	k__Fungi	p__Ascomycota	c__Sordariomycetes	o__Xylariales	f__Microdochiaceae	g__Idriella	NA
ASV_809	k__Fungi	p__Ascomycota	c__Dothideomycetes	o__Capnodiales	f__Teratosphaeriaceae	g__Pseudotaeniolina	s__globosa
ASV_810	k__Fungi	p__Glomeromycota	c__Glomeromycetes	o__Glomerales	f__Glomeraceae	g__Dominikia	s__disticha
ASV_811	k__Fungi	p__Mortierellomycota	c__Mortierellomycetes	o__Mortierellales	f__Mortierellaceae	g__Mortierella	s__alpina
ASV_812	k__Fungi	NA	NA	NA	NA	NA	NA
ASV_813	k__Fungi	p__Ascomycota	c__Dothideomycetes	o__Pleosporales	f__Sporormiaceae	g__Westerdykella	NA
ASV_814	k__Fungi	p__Ascomycota	c__Dothideomycetes	o__Pleosporales	f__Sporormiaceae	g__Preussia	s__terricola
ASV_815	k__Fungi	p__Ascomycota	NA	NA	NA	NA	NA
ASV_816	k__Fungi	p__Basidiomycota	c__Agaricomycetes	o__Cantharellales	f__Ceratobasidiaceae	g__Waitea	NA
ASV_817	k__Fungi	p__Ascomycota	c__Eurotiomycetes	o__Eurotiales	f__Aspergillaceae	g__Aspergillus	s__flavus
ASV_818	k__Fungi	NA	NA	NA	NA	NA	NA
ASV_819	k__Fungi	p__Ascomycota	NA	NA	NA	NA	NA
ASV_820	k__Fungi	NA	NA	NA	NA	NA	NA
ASV_821	k__Fungi	p__Ascomycota	c__Sordariomycetes	o__Xylariales	NA	NA	NA
ASV_822	k__Fungi	p__Ascomycota	c__Dothideomycetes	o__Pleosporales	f__Cucurbitariaceae	NA	NA
ASV_823	k__Fungi	p__Ascomycota	c__Dothideomycetes	o__Capnodiales	NA	NA	NA
ASV_824	k__Fungi	NA	NA	NA	NA	NA	NA
ASV_825	k__Fungi	p__Ascomycota	NA	NA	NA	NA	NA
ASV_826	k__Fungi	p__Ascomycota	c__Pezizomycetes	o__Pezizales	f__Pezizaceae	NA	NA
ASV_827	k__Fungi	p__Ascomycota	c__Eurotiomycetes	o__Chaetothyriales	f__Trichomeriaceae	g__Knufia	NA
ASV_828	k__Fungi	p__Calcarisporiellomycota	c__Calcarisporiellomycetes	o__Calcarisporiellales	f__Calcarisporiellaceae	g__Calcarisporiella	s__thermophila
ASV_829	k__Fungi	p__Ascomycota	c__Sordariomycetes	o__Branch06	NA	NA	NA
ASV_830	k__Fungi	p__Ascomycota	c__Dothideomycetes	o__Pleosporales	f__Sporormiaceae	g__Preussia	s__terricola
ASV_831	k__Fungi	p__Ascomycota	NA	NA	NA	NA	NA
ASV_832	k__Fungi	p__Ascomycota	c__Sordariomycetes	o__Hypocreales	f__Cordycipitaceae	g__Lecanicillium	NA
ASV_833	k__Fungi	NA	NA	NA	NA	NA	NA
ASV_834	k__Fungi	p__Ascomycota	c__Dothideomycetes	o__Capnodiales	NA	NA	NA
ASV_835	k__Fungi	p__Ascomycota	c__Dothideomycetes	o__Pleosporales	NA	NA	NA
ASV_836	k__Fungi	p__Ascomycota	NA	NA	NA	NA	NA
ASV_837	k__Fungi	p__Ascomycota	c__Sordariomycetes	o__Coniochaetales	NA	NA	NA
ASV_838	k__Fungi	p__Ascomycota	c__Dothideomycetes	o__Pleosporales	f__Phaeosphaeriaceae	g__Phaeosphaeria	NA
ASV_839	k__Fungi	p__Calcarisporiellomycota	c__Calcarisporiellomycetes	o__Calcarisporiellales	f__Calcarisporiellaceae	g__Calcarisporiella	s__thermophila
ASV_840	k__Fungi	p__Ascomycota	c__Dothideomycetes	o__Pleosporales	f__Didymosphaeriaceae	g__Montagnula	s__opulenta
ASV_841	k__Fungi	NA	NA	NA	NA	NA	NA
ASV_842	k__Fungi	p__Basidiomycota	c__Agaricomycetes	o__Cantharellales	f__Ceratobasidiaceae	g__Thanatephorus	s__cucumeris
ASV_843	k__Fungi	p__Basidiomycota	c__Agaricomycetes	o__Cantharellales	f__Ceratobasidiaceae	g__Thanatephorus	s__cucumeris
ASV_844	k__Fungi	p__Ascomycota	c__Dothideomycetes	NA	NA	NA	NA
ASV_845	k__Fungi	p__Ascomycota	NA	NA	NA	NA	NA
ASV_846	k__Fungi	p__Basidiomycota	c__Agaricomycetes	o__Corticiales	f__Corticiaceae	g__Laetisaria	s__arvalis
ASV_847	k__Fungi	p__Ascomycota	c__Dothideomycetes	o__Pleosporales	f__Pleosporaceae	g__Curvularia	s__caricae-papayae
ASV_848	k__Fungi	NA	NA	NA	NA	NA	NA
ASV_849	k__Fungi	p__Ascomycota	c__Sordariomycetes	o__Sordariales	f__Lasiosphaeriaceae	g__Cercophora	s__samala
ASV_850	k__Fungi	p__Ascomycota	c__Sordariomycetes	o__Coniochaetales	f__Coniochaetaceae	g__Coniochaeta	NA
ASV_851	k__Fungi	p__Ascomycota	c__Sordariomycetes	o__Coniochaetales	f__Coniochaetaceae	g__Coniochaeta	NA
ASV_852	k__Fungi	p__Basidiomycota	NA	NA	NA	NA	NA
ASV_853	k__Fungi	p__Ascomycota	NA	NA	NA	NA	NA
ASV_854	k__Fungi	p__Ascomycota	NA	NA	NA	NA	NA
ASV_855	k__Fungi	p__Ascomycota	c__Dothideomycetes	o__Pleosporales	f__Didymosphaeriaceae	g__Paraconiothyrium	NA
ASV_856	k__Fungi	p__Ascomycota	c__Leotiomycetes	o__Helotiales	f__Myxotrichaceae	g__Oidiodendron	NA
ASV_857	k__Fungi	NA	NA	NA	NA	NA	NA
ASV_858	k__Fungi	p__Ascomycota	NA	NA	NA	NA	NA
ASV_859	k__Fungi	NA	NA	NA	NA	NA	NA
ASV_860	k__Fungi	p__Glomeromycota	c__Glomeromycetes	o__Glomerales	f__Glomeraceae	g__Rhizophagus	s__fasciculatus
ASV_861	k__Fungi	p__Glomeromycota	c__Glomeromycetes	o__Glomerales	f__Glomeraceae	g__Funneliformis	NA
ASV_862	k__Fungi	p__Basidiomycota	c__Microbotryomycetes	o__Sporidiobolales	f__Sporidiobolaceae	g__Rhodosporidiobolus	NA
ASV_863	k__Fungi	p__Ascomycota	c__Sordariomycetes	o__Hypocreales	f__Ophiocordycipitaceae	g__Purpureocillium	s__lilacinum
ASV_864	k__Fungi	p__Ascomycota	c__Pezizomycetes	o__Pezizales	f__Pyronemataceae	NA	NA
ASV_865	k__Fungi	p__Basidiomycota	c__Agaricomycetes	NA	NA	NA	NA
ASV_866	k__Fungi	p__Basidiomycota	NA	NA	NA	NA	NA
ASV_867	k__Fungi	p__Ascomycota	c__Dothideomycetes	o__Pleosporales	f__Sporormiaceae	g__Preussia	s__fleischhakii
ASV_868	k__Fungi	p__Ascomycota	c__Sordariomycetes	o__Sordariales	f__Chaetomiaceae	NA	NA
ASV_869	k__Fungi	p__Ascomycota	c__Sordariomycetes	NA	NA	NA	NA
ASV_870	k__Fungi	p__Ascomycota	c__Sordariomycetes	o__Xylariales	f__Diatrypaceae	g__Monosporascus	NA
ASV_871	k__Fungi	p__Ascomycota	c__Dothideomycetes	o__Pleosporales	f__Sporormiaceae	NA	NA
ASV_872	k__Fungi	p__Ascomycota	NA	NA	NA	NA	NA
ASV_873	k__Fungi	p__Ascomycota	c__Dothideomycetes	o__Pleosporales	f__Pleosporaceae	g__Curvularia	s__intermedia
ASV_874	k__Fungi	NA	NA	NA	NA	NA	NA
ASV_875	k__Fungi	p__Ascomycota	c__Sordariomycetes	o__Sordariales	f__Chaetomiaceae	NA	NA
ASV_876	k__Fungi	p__Ascomycota	c__Dothideomycetes	o__Capnodiales	NA	NA	NA
ASV_877	k__Fungi	NA	NA	NA	NA	NA	NA
ASV_878	k__Fungi	p__Ascomycota	c__Dothideomycetes	o__Pleosporales	f__Sporormiaceae	g__Preussia	s__terricola
ASV_879	k__Fungi	p__Ascomycota	c__Dothideomycetes	o__Pleosporales	f__Sporormiaceae	g__Preussia	s__flanaganii
ASV_880	k__Fungi	p__Ascomycota	c__Sordariomycetes	o__Sordariales	f__Chaetomiaceae	NA	NA
ASV_881	k__Fungi	NA	NA	NA	NA	NA	NA
ASV_882	k__Fungi	p__Ascomycota	c__Sordariomycetes	o__Hypocreales	f__Cordycipitaceae	g__Cordyceps	s__bassiana
ASV_883	k__Fungi	p__Ascomycota	c__Sordariomycetes	o__Hypocreales	NA	NA	NA
ASV_884	k__Fungi	p__Ascomycota	c__Sordariomycetes	o__Sordariales	f__Chaetomiaceae	g__Chaetomium	s__variosporum
ASV_885	k__Fungi	p__Ascomycota	NA	NA	NA	NA	NA
ASV_886	k__Fungi	p__Calcarisporiellomycota	c__Calcarisporiellomycetes	o__Calcarisporiellales	f__Calcarisporiellaceae	g__Calcarisporiella	NA
ASV_887	k__Fungi	p__Ascomycota	c__Dothideomycetes	o__Capnodiales	f__Mycosphaerellaceae	NA	NA
ASV_888	k__Fungi	NA	NA	NA	NA	NA	NA
ASV_889	k__Fungi	p__Glomeromycota	c__Glomeromycetes	o__Glomerales	f__Glomeraceae	NA	NA
ASV_890	k__Fungi	p__Ascomycota	c__Sordariomycetes	o__Sordariales	f__Lasiosphaeriaceae	g__Podospora	s__dimorpha
ASV_891	k__Fungi	p__Ascomycota	NA	NA	NA	NA	NA
ASV_892	k__Fungi	p__Basidiomycota	c__Agaricomycetes	o__Corticiales	f__Corticiaceae	NA	NA
ASV_893	k__Fungi	p__Ascomycota	c__Dothideomycetes	o__Pleosporales	f__Sporormiaceae	NA	NA
ASV_894	k__Fungi	p__Ascomycota	NA	NA	NA	NA	NA
ASV_895	k__Fungi	p__Ascomycota	c__Sordariomycetes	o__Sordariales	f__Chaetomiaceae	NA	NA
ASV_896	k__Fungi	NA	NA	NA	NA	NA	NA
ASV_897	k__Fungi	p__Calcarisporiellomycota	c__Calcarisporiellomycetes	o__Calcarisporiellales	f__Calcarisporiellaceae	g__Calcarisporiella	NA
ASV_898	k__Fungi	p__Ascomycota	c__Sordariomycetes	o__Sordariales	f__Chaetomiaceae	NA	NA
ASV_899	k__Fungi	p__Calcarisporiellomycota	c__Calcarisporiellomycetes	o__Calcarisporiellales	f__Calcarisporiellaceae	g__Calcarisporiella	NA
ASV_900	k__Fungi	p__Mortierellomycota	NA	NA	NA	NA	NA
ASV_901	k__Fungi	NA	NA	NA	NA	NA	NA
ASV_902	k__Fungi	p__Ascomycota	c__Sordariomycetes	o__Xylariales	f__Xylariaceae	NA	NA
ASV_903	k__Fungi	NA	NA	NA	NA	NA	NA
ASV_904	k__Fungi	p__Basidiomycota	NA	NA	NA	NA	NA
ASV_905	k__Fungi	p__Basidiomycota	c__Agaricomycetes	o__Agaricales	f__Agaricaceae	g__Tulostoma	NA
ASV_906	k__Fungi	NA	NA	NA	NA	NA	NA
ASV_907	k__Fungi	p__Ascomycota	c__Orbiliomycetes	o__Orbiliales	f__Orbiliaceae	NA	NA
ASV_908	k__Fungi	p__Ascomycota	c__Arthoniomycetes	o__Lichenostigmatales	f__Phaeococcomycetaceae	g__Phaeococcomyces	s__eucalypti
ASV_909	k__Fungi	p__Ascomycota	c__Dothideomycetes	NA	NA	NA	NA
ASV_910	k__Fungi	p__Ascomycota	c__Arthoniomycetes	o__Lichenostigmatales	f__Phaeococcomycetaceae	g__Phaeococcomyces	s__mexicanus
ASV_911	k__Fungi	p__Basidiomycota	c__Tremellomycetes	o__Tremellales	f__Rhynchogastremataceae	g__Papiliotrema	NA
ASV_912	k__Fungi	p__Mortierellomycota	c__Mortierellomycetes	o__Mortierellales	f__Mortierellaceae	g__Mortierella	NA
ASV_913	k__Fungi	p__Ascomycota	c__Sordariomycetes	o__Sordariales	f__Chaetomiaceae	g__Ovatospora	s__unipora
ASV_914	k__Fungi	NA	NA	NA	NA	NA	NA
ASV_915	k__Fungi	NA	NA	NA	NA	NA	NA
ASV_916	k__Fungi	p__Ascomycota	c__Sordariomycetes	o__Sordariales	f__Chaetomiaceae	g__Collariella	NA
ASV_917	k__Fungi	p__Ascomycota	c__Sordariomycetes	o__Xylariales	NA	NA	NA
ASV_918	k__Fungi	p__Basidiomycota	c__Agaricomycetes	o__Agaricales	f__Psathyrellaceae	g__Psathyrella	NA
ASV_919	k__Fungi	p__Ascomycota	c__Sordariomycetes	o__Sordariales	f__Chaetomiaceae	NA	NA
ASV_920	k__Fungi	p__Ascomycota	c__Pezizomycetes	o__Pezizales	NA	NA	NA
ASV_921	k__Fungi	p__Ascomycota	c__Sordariomycetes	NA	NA	NA	NA
ASV_922	k__Fungi	p__Ascomycota	c__Eurotiomycetes	o__Mycocaliciales	f__Mycocaliciaceae	g__Mycocalicium	s__victoriae
ASV_923	k__Fungi	p__Basidiomycota	c__Agaricomycetes	o__Agaricales	f__Entolomataceae	g__Entoloma	NA
ASV_924	k__Fungi	p__Ascomycota	c__Dothideomycetes	o__Pleosporales	f__Sporormiaceae	g__Westerdykella	s__centenaria
ASV_925	k__Fungi	p__Calcarisporiellomycota	c__Calcarisporiellomycetes	o__Calcarisporiellales	f__Calcarisporiellaceae	g__Calcarisporiella	s__thermophila
ASV_926	k__Fungi	p__Ascomycota	c__Eurotiomycetes	o__Chaetothyriales	f__Herpotrichiellaceae	NA	NA
ASV_927	k__Fungi	p__Ascomycota	c__Dothideomycetes	o__Pleosporales	f__Pleosporaceae	g__Alternaria	NA
ASV_928	k__Fungi	p__Basidiomycota	c__Geminibasidiomycetes	o__Geminibasidiales	f__Geminibasidiaceae	g__Basidioascus	s__undulatus
ASV_929	k__Fungi	p__Ascomycota	c__Eurotiomycetes	o__Chaetothyriales	f__Herpotrichiellaceae	g__Coniosporium	s__apollinis
ASV_930	k__Fungi	p__Basidiomycota	NA	NA	NA	NA	NA
ASV_931	k__Fungi	p__Mortierellomycota	c__Mortierellomycetes	o__Mortierellales	f__Mortierellaceae	g__Mortierella	s__oligospora
ASV_932	k__Fungi	p__Ascomycota	c__Sordariomycetes	o__Sordariales	f__Chaetomiaceae	g__Acrophialophora	NA
ASV_933	k__Fungi	p__Basidiomycota	c__Agaricomycetes	o__Cantharellales	f__Ceratobasidiaceae	g__Ceratobasidium	NA
ASV_934	k__Fungi	p__Ascomycota	c__Dothideomycetes	o__Pleosporales	NA	NA	NA
ASV_935	k__Fungi	p__Ascomycota	c__Sordariomycetes	o__Sordariales	f__Chaetomiaceae	g__Thielavia	s__australiensis
ASV_936	k__Fungi	p__Ascomycota	c__Dothideomycetes	o__Tubeufiales	f__Bezerromycetaceae	NA	NA
ASV_937	k__Fungi	p__Ascomycota	c__Eurotiomycetes	o__Chaetothyriales	f__Trichomeriaceae	NA	NA
ASV_938	k__Fungi	p__Ascomycota	c__Sordariomycetes	o__Microascales	f__Microascaceae	g__Microascus	s__brevicaulis
ASV_939	k__Fungi	p__Ascomycota	c__Dothideomycetes	o__Venturiales	f__Sympoventuriaceae	NA	NA
ASV_940	k__Fungi	p__Basidiomycota	NA	NA	NA	NA	NA
ASV_941	k__Fungi	p__Ascomycota	c__Dothideomycetes	o__Pleosporales	NA	NA	NA
ASV_942	k__Fungi	p__Ascomycota	c__Dothideomycetes	o__Capnodiales	NA	NA	NA
ASV_943	k__Fungi	p__Ascomycota	c__Dothideomycetes	o__Pleosporales	f__Phaeosphaeriaceae	NA	NA
ASV_944	k__Fungi	p__Basidiomycota	c__Agaricomycetes	NA	NA	NA	NA
ASV_945	k__Fungi	NA	NA	NA	NA	NA	NA
ASV_946	k__Fungi	p__Glomeromycota	c__Glomeromycetes	o__Glomerales	f__Glomeraceae	g__Funneliformis	NA
ASV_947	k__Fungi	p__Ascomycota	NA	NA	NA	NA	NA
ASV_948	k__Fungi	p__Ascomycota	c__Dothideomycetes	o__Pleosporales	f__Sporormiaceae	g__Preussia	s__terricola
ASV_949	k__Fungi	p__Ascomycota	NA	NA	NA	NA	NA
ASV_950	k__Fungi	p__Ascomycota	c__Sordariomycetes	o__Sordariales	f__Lasiosphaeriaceae	g__Podospora	NA
ASV_951	k__Fungi	p__Ascomycota	c__Dothideomycetes	o__Pleosporales	f__Sporormiaceae	g__Preussia	s__terricola
ASV_952	k__Fungi	p__Ascomycota	c__Dothideomycetes	o__Pleosporales	f__Sporormiaceae	g__Preussia	s__terricola
ASV_953	k__Fungi	p__Ascomycota	NA	NA	NA	NA	NA
ASV_954	k__Fungi	p__Ascomycota	c__Sordariomycetes	o__Sordariales	f__Lasiosphaeriaceae	g__Cladorrhinum	NA
ASV_955	k__Fungi	p__Ascomycota	c__Sordariomycetes	o__Xylariales	NA	NA	NA
ASV_956	k__Fungi	p__Ascomycota	NA	NA	NA	NA	NA
ASV_957	k__Fungi	p__Ascomycota	c__Dothideomycetes	o__Pleosporales	f__Sporormiaceae	g__Preussia	NA
ASV_958	k__Fungi	p__Ascomycota	NA	NA	NA	NA	NA
ASV_959	k__Fungi	p__Ascomycota	c__Eurotiomycetes	o__Onygenales	f__Onygenales_fam_Incertae_sedis	g__Chrysosporium	s__pseudomerdarium
ASV_960	k__Fungi	p__Ascomycota	c__Dothideomycetes	o__Pleosporales	f__Sporormiaceae	g__Preussia	s__terricola
ASV_961	k__Fungi	p__Basidiomycota	c__Agaricomycetes	o__Geastrales	f__Geastraceae	g__Geastrum	NA
ASV_962	k__Fungi	p__Ascomycota	c__Pezizomycetes	o__Pezizales	f__Ascobolaceae	g__Ascobolus	NA
ASV_963	k__Fungi	p__Basidiomycota	c__Agaricomycetes	o__Cantharellales	f__Ceratobasidiaceae	NA	NA
ASV_964	k__Fungi	p__Ascomycota	c__Sordariomycetes	o__Sordariales	f__Chaetomiaceae	NA	NA
ASV_965	k__Fungi	p__Ascomycota	c__Dothideomycetes	o__Pleosporales	f__Phaeosphaeriaceae	NA	NA
ASV_966	k__Fungi	p__Ascomycota	c__Eurotiomycetes	o__Eurotiales	f__Trichocomaceae	g__Talaromyces	s__neofusisporus
ASV_967	k__Fungi	p__Ascomycota	c__Sordariomycetes	NA	NA	NA	NA
ASV_968	k__Fungi	p__Ascomycota	c__Eurotiomycetes	o__Chaetothyriales	f__Herpotrichiellaceae	g__Coniosporium	s__apollinis
ASV_969	k__Fungi	p__Ascomycota	c__Eurotiomycetes	o__Eurotiales	f__Aspergillaceae	g__Aspergillus	NA
ASV_970	k__Fungi	p__Ascomycota	c__Dothideomycetes	o__Pleosporales	NA	NA	NA
ASV_971	k__Fungi	p__Ascomycota	NA	NA	NA	NA	NA
ASV_972	k__Fungi	p__Basidiomycota	NA	NA	NA	NA	NA
ASV_973	k__Fungi	p__Ascomycota	c__Dothideomycetes	o__Pleosporales	f__Sporormiaceae	g__Preussia	s__terricola
ASV_974	k__Fungi	NA	NA	NA	NA	NA	NA
ASV_975	k__Fungi	p__Ascomycota	c__Sordariomycetes	NA	NA	NA	NA
ASV_976	k__Fungi	p__Ascomycota	NA	NA	NA	NA	NA
ASV_977	k__Fungi	p__Basidiomycota	c__Agaricomycetes	NA	NA	NA	NA
ASV_978	k__Fungi	p__Ascomycota	c__Sordariomycetes	o__Sordariales	f__Chaetomiaceae	g__Collariella	s__causiiformis
ASV_979	k__Fungi	p__Ascomycota	c__Sordariomycetes	o__Hypocreales	f__Hypocreales_fam_Incertae_sedis	NA	NA
ASV_980	k__Fungi	p__Ascomycota	c__Dothideomycetes	o__Pleosporales	NA	NA	NA
ASV_981	k__Fungi	p__Ascomycota	c__Dothideomycetes	o__Tubeufiales	f__Wiesneriomycetaceae	g__Spissiomyces	NA
ASV_982	k__Fungi	p__Ascomycota	c__Dothideomycetes	o__Pleosporales	f__Coniothyriaceae	g__Camarosporium	NA
ASV_983	k__Fungi	p__Ascomycota	c__Dothideomycetes	o__Capnodiales	f__Teratosphaeriaceae	g__Lapidomyces	NA
ASV_984	k__Fungi	p__Ascomycota	c__Dothideomycetes	o__Pleosporales	f__Phaeosphaeriaceae	g__Tintelnotia	s__opuntiae
ASV_985	k__Fungi	p__Basidiomycota	NA	NA	NA	NA	NA
ASV_986	k__Fungi	NA	NA	NA	NA	NA	NA
ASV_987	k__Fungi	p__Ascomycota	NA	NA	NA	NA	NA
ASV_988	k__Fungi	p__Ascomycota	NA	NA	NA	NA	NA
ASV_989	k__Fungi	p__Ascomycota	c__Dothideomycetes	o__Pleosporales	f__Didymosphaeriaceae	g__Pseudopithomyces	NA
ASV_990	k__Fungi	p__Basidiomycota	c__Agaricomycetes	o__Agaricales	f__Agaricaceae	g__Tulostoma	NA
ASV_991	k__Fungi	p__Ascomycota	c__Sordariomycetes	o__Coniochaetales	f__Coniochaetaceae	g__Coniochaeta	NA
ASV_992	k__Fungi	p__Ascomycota	c__Dothideomycetes	o__Pleosporales	f__Sporormiaceae	NA	NA
ASV_993	k__Fungi	p__Ascomycota	NA	NA	NA	NA	NA
ASV_994	k__Fungi	p__Calcarisporiellomycota	c__Calcarisporiellomycetes	o__Calcarisporiellales	f__Calcarisporiellaceae	g__Calcarisporiella	NA
ASV_995	k__Fungi	p__Mortierellomycota	c__Mortierellomycetes	o__Mortierellales	NA	NA	NA
ASV_996	k__Fungi	p__Mortierellomycota	c__Mortierellomycetes	o__Mortierellales	f__Mortierellaceae	g__Mortierella	NA
ASV_997	k__Fungi	p__Ascomycota	c__Pezizomycetes	o__Pezizales	NA	NA	NA
ASV_998	k__Fungi	p__Ascomycota	c__Eurotiomycetes	NA	NA	NA	NA
ASV_999	k__Fungi	NA	NA	NA	NA	NA	NA
ASV_1000	k__Fungi	p__Ascomycota	c__Sordariomycetes	o__Sordariales	f__Chaetomiaceae	g__Acrophialophora	NA
ASV_1001	k__Fungi	p__Ascomycota	c__Sordariomycetes	o__Sordariales	NA	NA	NA
ASV_1002	k__Fungi	p__Ascomycota	c__Sordariomycetes	NA	NA	NA	NA
ASV_1003	k__Fungi	p__Ascomycota	c__Dothideomycetes	o__Pleosporales	NA	NA	NA
ASV_1004	k__Fungi	p__Ascomycota	NA	NA	NA	NA	NA
ASV_1005	k__Fungi	p__Ascomycota	c__Dothideomycetes	o__Pleosporales	f__Lentitheciaceae	g__Keissleriella	s__quadriseptata
ASV_1006	k__Fungi	NA	NA	NA	NA	NA	NA
ASV_1007	k__Fungi	NA	NA	NA	NA	NA	NA
ASV_1008	k__Fungi	p__Ascomycota	c__Dothideomycetes	o__Pleosporales	f__Phaeosphaeriaceae	NA	NA
ASV_1009	k__Fungi	p__Ascomycota	NA	NA	NA	NA	NA
ASV_1010	k__Fungi	p__Ascomycota	c__Dothideomycetes	o__Pleosporales	f__Periconiaceae	g__Periconia	NA
ASV_1011	k__Fungi	p__Ascomycota	c__Sordariomycetes	o__Xylariales	f__Microdochiaceae	g__Idriella	NA
ASV_1012	k__Fungi	p__Ascomycota	c__Dothideomycetes	o__Dothideales	f__Dothideaceae	g__Celosporium	NA
ASV_1013	k__Fungi	NA	NA	NA	NA	NA	NA
ASV_1014	k__Fungi	p__Mortierellomycota	c__Mortierellomycetes	o__Mortierellales	f__Mortierellaceae	g__Mortierella	NA
ASV_1015	k__Fungi	p__Basidiomycota	c__Agaricomycetes	o__Agaricales	f__Agaricaceae	g__Tulostoma	NA
ASV_1016	k__Fungi	p__Ascomycota	NA	NA	NA	NA	NA
ASV_1017	k__Fungi	p__Ascomycota	c__Dothideomycetes	o__Pleosporales	f__Didymosphaeriaceae	NA	NA
ASV_1018	k__Fungi	p__Ascomycota	c__Sordariomycetes	o__Sordariales	f__Chaetomiaceae	g__Ovatospora	s__mollicella
ASV_1019	k__Fungi	p__Ascomycota	c__Sordariomycetes	o__Sordariales	f__Lasiosphaeriaceae	g__Cercophora	s__samala
ASV_1020	k__Fungi	p__Ascomycota	c__Dothideomycetes	o__Pleosporales	NA	NA	NA
ASV_1021	k__Fungi	NA	NA	NA	NA	NA	NA
ASV_1022	k__Fungi	NA	NA	NA	NA	NA	NA
ASV_1023	k__Fungi	p__Ascomycota	c__Eurotiomycetes	o__Chaetothyriales	f__Herpotrichiellaceae	g__Coniosporium	s__apollinis
ASV_1024	k__Fungi	p__Ascomycota	c__Sordariomycetes	o__Sordariales	f__Chaetomiaceae	g__Ovatospora	NA
ASV_1025	k__Fungi	p__Ascomycota	NA	NA	NA	NA	NA
ASV_1026	k__Fungi	p__Ascomycota	c__Dothideomycetes	o__Pleosporales	f__Sporormiaceae	g__Preussia	s__terricola
ASV_1027	k__Fungi	p__Basidiomycota	c__Agaricomycetes	o__Cantharellales	f__Ceratobasidiaceae	g__Thanatephorus	s__cucumeris
ASV_1028	k__Fungi	p__Ascomycota	c__Arthoniomycetes	o__Lichenostigmatales	f__Phaeococcomycetaceae	g__Phaeococcomyces	NA
ASV_1029	k__Fungi	NA	NA	NA	NA	NA	NA
ASV_1030	k__Fungi	p__Ascomycota	c__Leotiomycetes	o__Helotiales	f__Rutstroemiaceae	NA	NA
ASV_1031	k__Fungi	NA	NA	NA	NA	NA	NA
ASV_1032	k__Fungi	p__Basidiomycota	c__Agaricomycetes	NA	NA	NA	NA
ASV_1033	k__Fungi	NA	NA	NA	NA	NA	NA
ASV_1034	k__Fungi	NA	NA	NA	NA	NA	NA
ASV_1035	k__Fungi	p__Ascomycota	c__Sordariomycetes	o__Hypocreales	f__Stachybotryaceae	g__Stachybotrys	s__subsylvatica
ASV_1036	k__Fungi	p__Ascomycota	c__Sordariomycetes	o__Hypocreales	f__Nectriaceae	g__Cosmospora	s__gigas
ASV_1037	k__Fungi	p__Basidiomycota	c__Tremellomycetes	o__Tremellales	f__Tremellaceae	g__Tremella	s__indecorata
ASV_1038	k__Fungi	p__Basidiomycota	c__Agaricomycetes	o__Corticiales	f__Corticiaceae	g__Laetisaria	NA
ASV_1039	k__Fungi	NA	NA	NA	NA	NA	NA
ASV_1040	k__Fungi	p__Ascomycota	c__Eurotiomycetes	o__Chaetothyriales	f__Trichomeriaceae	g__Arthrocladium	NA
ASV_1041	k__Fungi	p__Ascomycota	c__Dothideomycetes	o__Pleosporales	NA	NA	NA
ASV_1042	k__Fungi	p__Ascomycota	c__Dothideomycetes	o__Capnodiales	f__Mycosphaerellaceae	NA	NA
ASV_1043	k__Fungi	p__Ascomycota	c__Dothideomycetes	o__Pleosporales	NA	NA	NA
ASV_1044	k__Fungi	p__Basidiomycota	c__Cystobasidiomycetes	o__Erythrobasidiales	f__Erythrobasidiales_fam_Incertae_sedis	g__Cyrenella	s__elegans
ASV_1045	k__Fungi	p__Ascomycota	c__Dothideomycetes	o__Botryosphaeriales	f__Botryosphaeriaceae	g__Sphaeropsis	NA
ASV_1046	k__Fungi	p__Ascomycota	c__Eurotiomycetes	o__Chaetothyriales	NA	NA	NA
ASV_1047	k__Fungi	p__Ascomycota	c__Eurotiomycetes	o__Chaetothyriales	NA	NA	NA
ASV_1048	k__Fungi	p__Ascomycota	NA	NA	NA	NA	NA
ASV_1049	k__Fungi	p__Basidiomycota	c__Cystobasidiomycetes	o__Erythrobasidiales	f__Erythrobasidiales_fam_Incertae_sedis	g__Cyrenella	s__elegans
ASV_1050	k__Fungi	p__Ascomycota	c__Dothideomycetes	o__Pleosporales	NA	NA	NA
ASV_1051	k__Fungi	p__Ascomycota	c__Dothideomycetes	o__Pleosporales	f__Thyridariaceae	NA	NA
ASV_1052	k__Fungi	p__Basidiomycota	c__Agaricomycetes	o__Agaricales	NA	NA	NA
ASV_1053	k__Fungi	p__Ascomycota	c__Dothideomycetes	o__Capnodiales	f__Mycosphaerellaceae	g__Mycocentrospora	s__acerina
ASV_1054	k__Fungi	p__Ascomycota	c__Pezizomycetes	o__Pezizales	f__Pezizaceae	g__Iodophanus	NA
ASV_1055	k__Fungi	p__Ascomycota	c__Dothideomycetes	o__Pleosporales	f__Pleosporaceae	NA	NA
ASV_1056	k__Fungi	p__Ascomycota	c__Sordariomycetes	NA	NA	NA	NA
ASV_1057	k__Fungi	p__Ascomycota	NA	NA	NA	NA	NA
ASV_1058	k__Fungi	NA	NA	NA	NA	NA	NA
ASV_1059	k__Fungi	p__Mortierellomycota	c__Mortierellomycetes	o__Mortierellales	f__Mortierellaceae	g__Mortierella	NA
ASV_1060	k__Fungi	p__Ascomycota	c__Dothideomycetes	o__Dothideales	f__Aureobasidiaceae	g__Aureobasidium	NA
ASV_1061	k__Fungi	p__Basidiomycota	NA	NA	NA	NA	NA
ASV_1062	k__Fungi	p__Ascomycota	c__Dothideomycetes	o__Pleosporales	NA	NA	NA
ASV_1063	k__Fungi	p__Ascomycota	c__Sordariomycetes	NA	NA	NA	NA
ASV_1064	k__Fungi	p__Basidiomycota	NA	NA	NA	NA	NA
ASV_1065	k__Fungi	p__Ascomycota	c__Sordariomycetes	o__Sordariales	f__Chaetomiaceae	g__Acrophialophora	NA
ASV_1066	k__Fungi	p__Ascomycota	c__Dothideomycetes	o__Pleosporales	f__Periconiaceae	g__Periconia	NA
ASV_1067	k__Fungi	p__Ascomycota	c__Dothideomycetes	o__Pleosporales	f__Sporormiaceae	g__Preussia	s__persica
ASV_1068	k__Fungi	p__Ascomycota	c__Dothideomycetes	o__Pleosporales	NA	NA	NA
ASV_1069	k__Fungi	p__Basidiomycota	c__Agaricomycetes	o__Cantharellales	f__Ceratobasidiaceae	g__Rhizoctonia	NA
ASV_1070	k__Fungi	p__Ascomycota	c__Sordariomycetes	o__Sordariales	f__Chaetomiaceae	NA	NA
ASV_1071	k__Fungi	NA	NA	NA	NA	NA	NA
ASV_1072	k__Fungi	p__Ascomycota	c__Sordariomycetes	o__Hypocreales	f__Stachybotryaceae	NA	NA
ASV_1073	k__Fungi	p__Ascomycota	c__Pezizomycetes	o__Pezizales	NA	NA	NA
ASV_1074	k__Fungi	p__Ascomycota	NA	NA	NA	NA	NA
ASV_1075	k__Fungi	NA	NA	NA	NA	NA	NA
ASV_1076	k__Fungi	p__Ascomycota	NA	NA	NA	NA	NA
ASV_1077	k__Fungi	p__Ascomycota	c__Sordariomycetes	NA	NA	NA	NA
ASV_1078	k__Fungi	p__Ascomycota	NA	NA	NA	NA	NA
ASV_1079	k__Fungi	p__Ascomycota	c__Dothideomycetes	o__Pleosporales	f__Sporormiaceae	NA	NA
ASV_1080	k__Fungi	p__Basidiomycota	NA	NA	NA	NA	NA
ASV_1081	k__Fungi	p__Ascomycota	c__Sordariomycetes	o__Togniniales	f__Togniniaceae	g__Phaeoacremonium	s__fuscum
ASV_1082	k__Fungi	p__Ascomycota	c__Dothideomycetes	o__Venturiales	f__Sympoventuriaceae	g__Ochroconis	NA
ASV_1083	k__Fungi	p__Basidiomycota	c__Agaricomycetes	o__Cantharellales	f__Ceratobasidiaceae	NA	NA
ASV_1084	k__Fungi	p__Ascomycota	NA	NA	NA	NA	NA
ASV_1085	k__Fungi	p__Basidiomycota	c__Geminibasidiomycetes	o__Geminibasidiales	f__Geminibasidiaceae	g__Geminibasidium	s__donsium
ASV_1086	k__Fungi	p__Ascomycota	c__Dothideomycetes	o__Dothideales	NA	NA	NA
ASV_1087	k__Fungi	NA	NA	NA	NA	NA	NA
ASV_1088	k__Fungi	p__Ascomycota	c__Sordariomycetes	o__Xylariales	NA	NA	NA
ASV_1089	k__Fungi	NA	NA	NA	NA	NA	NA
ASV_1090	k__Fungi	p__Ascomycota	c__Dothideomycetes	o__Pleosporales	f__Cucurbitariaceae	NA	NA
ASV_1091	k__Fungi	p__Basidiomycota	NA	NA	NA	NA	NA
ASV_1092	k__Fungi	p__Basidiomycota	c__Tremellomycetes	o__Filobasidiales	f__Filobasidiaceae	g__Filobasidium	s__chernovii
ASV_1093	k__Fungi	p__Ascomycota	c__Sordariomycetes	o__Sordariales	f__Chaetomiaceae	g__Chaetomium	NA
ASV_1094	k__Fungi	p__Ascomycota	NA	NA	NA	NA	NA
ASV_1095	k__Fungi	p__Basidiomycota	c__Agaricomycetes	o__Agaricales	f__Agaricaceae	g__Tulostoma	NA
ASV_1096	k__Fungi	NA	NA	NA	NA	NA	NA
ASV_1097	k__Fungi	p__Ascomycota	NA	NA	NA	NA	NA
ASV_1098	k__Fungi	p__Basidiomycota	NA	NA	NA	NA	NA
ASV_1099	k__Fungi	p__Ascomycota	c__Dothideomycetes	o__Pleosporales	NA	NA	NA
ASV_1100	k__Fungi	p__Basidiomycota	c__Geminibasidiomycetes	o__Geminibasidiales	f__Geminibasidiaceae	g__Geminibasidium	s__donsium
ASV_1101	k__Fungi	p__Ascomycota	c__Dothideomycetes	o__Pleosporales	f__Cucurbitariaceae	NA	NA
ASV_1102	k__Fungi	p__Calcarisporiellomycota	c__Calcarisporiellomycetes	o__Calcarisporiellales	f__Calcarisporiellaceae	g__Calcarisporiella	NA
ASV_1103	k__Fungi	p__Ascomycota	NA	NA	NA	NA	NA
ASV_1104	k__Fungi	p__Ascomycota	c__Eurotiomycetes	o__Chaetothyriales	NA	NA	NA
ASV_1105	k__Fungi	p__Ascomycota	c__Sordariomycetes	o__Sordariales	f__Chaetomiaceae	g__Melanocarpus	s__tardus
ASV_1106	k__Fungi	NA	NA	NA	NA	NA	NA
ASV_1107	k__Fungi	p__Ascomycota	NA	NA	NA	NA	NA
ASV_1108	k__Fungi	p__Ascomycota	c__Sordariomycetes	o__Sordariales	f__Lasiosphaeriaceae	g__Cercophora	s__samala
ASV_1109	k__Fungi	p__Mucoromycota	c__Mucoromycetes	o__Mucorales	f__Rhizopodaceae	g__Rhizopus	s__microsporus
ASV_1110	k__Fungi	NA	NA	NA	NA	NA	NA
ASV_1111	k__Fungi	p__Basidiomycota	c__Tremellomycetes	o__Tremellales	f__Bulleraceae	g__Genolevuria	s__armeniaca
ASV_1112	k__Fungi	p__Basidiomycota	NA	NA	NA	NA	NA
ASV_1113	k__Fungi	p__Ascomycota	NA	NA	NA	NA	NA
ASV_1114	k__Fungi	p__Ascomycota	c__Sordariomycetes	o__Hypocreales	f__Hypocreaceae	g__Trichoderma	NA
ASV_1115	k__Fungi	p__Ascomycota	c__Pezizomycetes	o__Pezizales	f__Pyronemataceae	g__Scutellinia	NA
ASV_1116	k__Fungi	p__Basidiomycota	c__Agaricomycetes	NA	NA	NA	NA
ASV_1117	k__Fungi	p__Ascomycota	c__Sordariomycetes	o__Sordariales	f__Chaetomiaceae	NA	NA
ASV_1118	k__Fungi	p__Ascomycota	NA	NA	NA	NA	NA
ASV_1119	k__Fungi	p__Ascomycota	c__Orbiliomycetes	o__Orbiliales	f__Orbiliaceae	NA	NA
ASV_1120	k__Fungi	p__Ascomycota	c__Eurotiomycetes	o__Onygenales	f__Onygenaceae	g__Auxarthron	NA
ASV_1121	k__Fungi	p__Ascomycota	c__Sordariomycetes	o__Hypocreales	f__Nectriaceae	g__Fusarium	NA
ASV_1122	k__Fungi	p__Ascomycota	c__Dothideomycetes	o__Pleosporales	f__Pleosporaceae	NA	NA
ASV_1123	k__Fungi	p__Ascomycota	c__Arthoniomycetes	o__Lichenostigmatales	f__Phaeococcomycetaceae	g__Phaeococcomyces	s__mexicanus
ASV_1124	k__Fungi	p__Ascomycota	c__Sordariomycetes	o__Sordariales	f__Sordariaceae	g__Neurospora	s__terricola
ASV_1125	k__Fungi	p__Ascomycota	c__Dothideomycetes	o__Dothideales	NA	NA	NA
ASV_1126	k__Fungi	p__Ascomycota	c__Dothideomycetes	o__Pleosporales	f__Sporormiaceae	g__Preussia	s__terricola
ASV_1127	k__Fungi	p__Ascomycota	c__Dothideomycetes	o__Pleosporales	f__Sporormiaceae	g__Preussia	s__terricola
ASV_1128	k__Fungi	p__Basidiomycota	NA	NA	NA	NA	NA
ASV_1129	k__Fungi	NA	NA	NA	NA	NA	NA
ASV_1130	k__Fungi	p__Ascomycota	c__Sordariomycetes	o__Hypocreales	f__Nectriaceae	g__Fusarium	NA
ASV_1131	k__Fungi	p__Ascomycota	NA	NA	NA	NA	NA
ASV_1132	k__Fungi	p__Ascomycota	c__Sordariomycetes	NA	NA	NA	NA
ASV_1133	k__Fungi	p__Ascomycota	c__Sordariomycetes	o__Sordariales	f__Sordariales_fam_Incertae_sedis	g__Madurella	s__fahalii
ASV_1134	k__Fungi	NA	NA	NA	NA	NA	NA
ASV_1135	k__Fungi	p__Ascomycota	c__Dothideomycetes	NA	NA	NA	NA
ASV_1136	k__Fungi	p__Ascomycota	c__Sordariomycetes	o__Conioscyphales	NA	NA	NA
ASV_1137	k__Fungi	p__Ascomycota	c__Sordariomycetes	NA	NA	NA	NA
ASV_1138	k__Fungi	p__Ascomycota	c__Sordariomycetes	o__Hypocreales	f__Stachybotryaceae	NA	NA
ASV_1139	k__Fungi	p__Ascomycota	c__Eurotiomycetes	o__Chaetothyriales	f__Trichomeriaceae	g__Knufia	NA
ASV_1140	k__Fungi	NA	NA	NA	NA	NA	NA
ASV_1141	k__Fungi	p__Ascomycota	c__Sordariomycetes	NA	NA	NA	NA
ASV_1142	k__Fungi	NA	NA	NA	NA	NA	NA
ASV_1143	k__Fungi	p__Ascomycota	c__Dothideomycetes	o__Pleosporales	f__Phaeosphaeriaceae	NA	NA
ASV_1144	k__Fungi	p__Ascomycota	c__Dothideomycetes	o__Pleosporales	f__Lentitheciaceae	NA	NA
ASV_1145	k__Fungi	p__Ascomycota	c__Sordariomycetes	o__Sordariales	f__Chaetomiaceae	NA	NA
ASV_1146	k__Fungi	p__Ascomycota	NA	NA	NA	NA	NA
ASV_1147	k__Fungi	p__Ascomycota	c__Sordariomycetes	NA	NA	NA	NA
ASV_1148	k__Fungi	NA	NA	NA	NA	NA	NA
ASV_1149	k__Fungi	p__Ascomycota	NA	NA	NA	NA	NA
ASV_1150	k__Fungi	p__Ascomycota	c__Dothideomycetes	o__Capnodiales	f__Teratosphaeriaceae	NA	NA
ASV_1151	k__Fungi	p__Ascomycota	c__Sordariomycetes	NA	NA	NA	NA
ASV_1152	k__Fungi	p__Ascomycota	NA	NA	NA	NA	NA
ASV_1153	k__Fungi	p__Ascomycota	c__Sordariomycetes	NA	NA	NA	NA
ASV_1154	k__Fungi	p__Ascomycota	c__Sordariomycetes	o__Sordariales	NA	NA	NA
ASV_1155	k__Fungi	p__Basidiomycota	c__Tremellomycetes	NA	NA	NA	NA
ASV_1156	k__Fungi	p__Ascomycota	c__Dothideomycetes	o__Pleosporales	f__Sporormiaceae	g__Westerdykella	NA
ASV_1157	k__Fungi	p__Basidiomycota	c__Agaricomycetes	o__Phallales	f__Phallaceae	g__Itajahya	s__rosea
ASV_1158	k__Fungi	p__Ascomycota	c__Sordariomycetes	o__Sordariales	f__Chaetomiaceae	NA	NA
ASV_1159	k__Fungi	p__Basidiomycota	c__Tremellomycetes	o__Tremellales	f__Bulleribasidiaceae	g__Hannaella	s__luteola
ASV_1160	k__Fungi	NA	NA	NA	NA	NA	NA
ASV_1161	k__Fungi	p__Ascomycota	c__Sordariomycetes	o__Sordariales	f__Chaetomiaceae	NA	NA
ASV_1162	k__Fungi	p__Ascomycota	c__Sordariomycetes	o__Xylariales	f__Diatrypaceae	g__Monosporascus	NA
ASV_1163	k__Fungi	NA	NA	NA	NA	NA	NA
ASV_1164	k__Fungi	p__Ascomycota	c__Dothideomycetes	o__Capnodiales	f__Cladosporiaceae	g__Cladosporium	s__sphaerospermum
ASV_1165	k__Fungi	p__Ascomycota	c__Sordariomycetes	o__Xylariales	f__Microdochiaceae	g__Idriella	NA
ASV_1166	k__Fungi	NA	NA	NA	NA	NA	NA
ASV_1167	k__Fungi	p__Ascomycota	c__Pezizomycetes	o__Pezizales	f__Pyronemataceae	g__Scutellinia	NA
ASV_1168	k__Fungi	p__Ascomycota	c__Eurotiomycetes	o__Chaetothyriales	f__Herpotrichiellaceae	g__Coniosporium	s__apollinis
ASV_1169	k__Fungi	p__Ascomycota	c__Eurotiomycetes	o__Chaetothyriales	f__Trichomeriaceae	g__Arthrocladium	NA
ASV_1170	k__Fungi	p__Ascomycota	c__Sordariomycetes	o__Xylariales	f__Diatrypaceae	g__Monosporascus	NA
ASV_1171	k__Fungi	p__Basidiomycota	c__Tremellomycetes	o__Tremellales	f__Rhynchogastremataceae	g__Papiliotrema	s__laurentii
ASV_1172	k__Fungi	p__Ascomycota	c__Dothideomycetes	o__Pleosporales	NA	NA	NA
ASV_1173	k__Fungi	NA	NA	NA	NA	NA	NA
ASV_1174	k__Fungi	NA	NA	NA	NA	NA	NA
ASV_1175	k__Fungi	p__Ascomycota	c__Dothideomycetes	o__Pleosporales	f__Phaeosphaeriaceae	g__Setophoma	s__terrestris
ASV_1176	k__Fungi	p__Basidiomycota	c__Tremellomycetes	o__Filobasidiales	f__Filobasidiaceae	g__Naganishia	s__diffluens
ASV_1177	k__Fungi	p__Calcarisporiellomycota	c__Calcarisporiellomycetes	o__Calcarisporiellales	f__Calcarisporiellaceae	g__Calcarisporiella	s__thermophila
ASV_1178	k__Fungi	p__Basidiomycota	c__Agaricomycetes	o__Corticiales	f__Corticiaceae	NA	NA
ASV_1179	k__Fungi	p__Ascomycota	c__Lecanoromycetes	NA	NA	NA	NA
ASV_1180	k__Fungi	p__Ascomycota	c__Sordariomycetes	o__Xylariales	NA	NA	NA
ASV_1181	k__Fungi	p__Ascomycota	NA	NA	NA	NA	NA
ASV_1182	k__Fungi	p__Ascomycota	c__Sordariomycetes	o__Xylariales	f__Xylariales_fam_Incertae_sedis	g__Robillarda	s__sessilis
ASV_1183	k__Fungi	p__Ascomycota	c__Sordariomycetes	o__Diaporthales	f__Diaporthaceae	g__Diaporthe	NA
ASV_1184	k__Fungi	p__Ascomycota	c__Sordariomycetes	NA	NA	NA	NA
ASV_1185	k__Fungi	p__Ascomycota	c__Dothideomycetes	o__Pleosporales	f__Pleosporaceae	g__Stemphylium	NA
ASV_1186	k__Fungi	p__Glomeromycota	c__Glomeromycetes	o__Glomerales	f__Glomeraceae	g__Rhizophagus	s__irregularis
ASV_1187	k__Fungi	p__Ascomycota	c__Dothideomycetes	o__Dothideales	NA	NA	NA
ASV_1188	k__Fungi	NA	NA	NA	NA	NA	NA
ASV_1189	k__Fungi	p__Basidiomycota	c__Agaricomycetes	o__Agaricales	NA	NA	NA
ASV_1190	k__Fungi	p__Ascomycota	c__Dothideomycetes	o__Pleosporales	f__Sporormiaceae	g__Preussia	s__persica
ASV_1191	k__Fungi	p__Ascomycota	c__Sordariomycetes	o__Sordariales	f__Chaetomiaceae	NA	NA
ASV_1192	k__Fungi	p__Basidiomycota	c__Tremellomycetes	o__Filobasidiales	f__Filobasidiaceae	g__Naganishia	s__diffluens
ASV_1193	k__Fungi	p__Ascomycota	c__Sordariomycetes	o__Hypocreales	f__Nectriaceae	NA	NA
ASV_1194	k__Fungi	p__Ascomycota	NA	NA	NA	NA	NA
ASV_1195	k__Fungi	p__Basidiomycota	NA	NA	NA	NA	NA
ASV_1196	k__Fungi	p__Ascomycota	c__Dothideomycetes	o__Pleosporales	NA	NA	NA
ASV_1197	k__Fungi	p__Ascomycota	c__Pezizomycetes	o__Pezizales	f__Pyronemataceae	g__Warcupia	NA
ASV_1198	k__Fungi	NA	NA	NA	NA	NA	NA
ASV_1199	k__Fungi	p__Ascomycota	NA	NA	NA	NA	NA
ASV_1200	k__Fungi	p__Ascomycota	c__Sordariomycetes	o__Hypocreales	f__Clavicipitaceae	g__Metarhizium	NA
ASV_1201	k__Fungi	p__Ascomycota	c__Dothideomycetes	o__Pleosporales	f__Sporormiaceae	g__Preussia	s__terricola
ASV_1202	k__Fungi	p__Ascomycota	c__Sordariomycetes	o__Sordariales	f__Chaetomiaceae	NA	NA
ASV_1203	k__Fungi	p__Ascomycota	c__Eurotiomycetes	o__Eurotiales	f__Aspergillaceae	g__Aspergillus	s__terreus
ASV_1204	k__Fungi	p__Basidiomycota	c__Tremellomycetes	o__Filobasidiales	f__Filobasidiaceae	g__Naganishia	s__randhawae
ASV_1205	k__Fungi	p__Glomeromycota	c__Glomeromycetes	o__Glomerales	f__Glomeraceae	g__Rhizophagus	NA
ASV_1206	k__Fungi	p__Ascomycota	c__Dothideomycetes	o__Pleosporales	f__Phaeosphaeriaceae	g__Tintelnotia	s__destructans
ASV_1207	k__Fungi	p__Ascomycota	NA	NA	NA	NA	NA
ASV_1208	k__Fungi	p__Ascomycota	NA	NA	NA	NA	NA
ASV_1209	k__Fungi	p__Ascomycota	NA	NA	NA	NA	NA
ASV_1210	k__Fungi	NA	NA	NA	NA	NA	NA
ASV_1211	k__Fungi	p__Ascomycota	c__Dothideomycetes	o__Pleosporales	f__Phaeosphaeriaceae	NA	NA
ASV_1212	k__Fungi	NA	NA	NA	NA	NA	NA
ASV_1213	k__Fungi	p__Ascomycota	NA	NA	NA	NA	NA
ASV_1214	k__Fungi	NA	NA	NA	NA	NA	NA
ASV_1215	k__Fungi	p__Ascomycota	NA	NA	NA	NA	NA
ASV_1216	k__Fungi	p__Ascomycota	c__Dothideomycetes	o__Capnodiales	f__Teratosphaeriaceae	NA	NA
ASV_1217	k__Fungi	p__Basidiomycota	c__Tremellomycetes	o__Tremellales	NA	NA	NA
ASV_1218	k__Fungi	p__Mortierellomycota	c__Mortierellomycetes	o__Mortierellales	f__Mortierellaceae	g__Mortierella	NA
ASV_1219	k__Fungi	p__Ascomycota	NA	NA	NA	NA	NA
ASV_1220	k__Fungi	NA	NA	NA	NA	NA	NA
ASV_1221	k__Fungi	NA	NA	NA	NA	NA	NA
ASV_1222	k__Fungi	p__Glomeromycota	c__Glomeromycetes	o__Glomerales	f__Glomeraceae	g__Rhizophagus	s__intraradices
ASV_1223	k__Fungi	p__Ascomycota	c__Dothideomycetes	o__Pleosporales	f__Sporormiaceae	g__Preussia	s__terricola
ASV_1224	k__Fungi	p__Ascomycota	NA	NA	NA	NA	NA
ASV_1225	k__Fungi	p__Glomeromycota	c__Glomeromycetes	o__Glomerales	f__Glomeraceae	g__Funneliformis	NA
ASV_1226	k__Fungi	p__Ascomycota	c__Sordariomycetes	o__Sordariales	f__Chaetomiaceae	NA	NA
ASV_1227	k__Fungi	p__Ascomycota	NA	NA	NA	NA	NA
ASV_1228	k__Fungi	NA	NA	NA	NA	NA	NA
ASV_1229	k__Fungi	NA	NA	NA	NA	NA	NA
ASV_1230	k__Fungi	p__Ascomycota	c__Sordariomycetes	o__Xylariales	NA	NA	NA
ASV_1231	k__Fungi	NA	NA	NA	NA	NA	NA
ASV_1232	k__Fungi	p__Ascomycota	c__Arthoniomycetes	o__Lichenostigmatales	f__Phaeococcomycetaceae	g__Phaeococcomyces	NA
ASV_1233	k__Fungi	p__Glomeromycota	c__Glomeromycetes	o__Glomerales	f__Glomeraceae	NA	NA
ASV_1234	k__Fungi	p__Ascomycota	NA	NA	NA	NA	NA
ASV_1235	k__Fungi	NA	NA	NA	NA	NA	NA
ASV_1236	k__Fungi	p__Ascomycota	NA	NA	NA	NA	NA
ASV_1237	k__Fungi	p__Ascomycota	c__Pezizomycetes	o__Pezizales	f__Pezizaceae	g__Peziza	s__phyllogena
ASV_1238	k__Fungi	p__Ascomycota	c__Dothideomycetes	o__Pleosporales	NA	NA	NA
ASV_1239	k__Fungi	p__Ascomycota	c__Sordariomycetes	o__Sordariales	f__Chaetomiaceae	NA	NA
ASV_1240	k__Fungi	p__Ascomycota	NA	NA	NA	NA	NA
ASV_1241	k__Fungi	p__Ascomycota	c__Dothideomycetes	o__Pleosporales	f__Sporormiaceae	g__Preussia	NA
ASV_1242	k__Fungi	p__Ascomycota	c__Sordariomycetes	o__Coniochaetales	f__Coniochaetaceae	g__Coniochaeta	NA
ASV_1243	k__Fungi	p__Glomeromycota	c__Glomeromycetes	o__Glomerales	f__Glomeraceae	g__Funneliformis	NA
ASV_1244	k__Fungi	p__Basidiomycota	c__Agaricomycetes	o__Polyporales	f__Meruliaceae	g__Hyphodermella	s__rosae
ASV_1245	k__Fungi	p__Ascomycota	c__Dothideomycetes	o__Pleosporales	f__Pleosporaceae	g__Curvularia	s__verruculosa
ASV_1246	k__Fungi	p__Ascomycota	c__Dothideomycetes	o__Pleosporales	f__Pleosporaceae	g__Bipolaris	s__microstegii
ASV_1247	k__Fungi	NA	NA	NA	NA	NA	NA
ASV_1248	k__Fungi	p__Ascomycota	NA	NA	NA	NA	NA
ASV_1249	k__Fungi	p__Ascomycota	c__Dothideomycetes	o__Pleosporales	NA	NA	NA
ASV_1250	k__Fungi	p__Ascomycota	c__Dothideomycetes	o__Pleosporales	NA	NA	NA
ASV_1251	k__Fungi	NA	NA	NA	NA	NA	NA
ASV_1252	k__Fungi	p__Ascomycota	c__Dothideomycetes	o__Pleosporales	NA	NA	NA
ASV_1253	k__Fungi	p__Ascomycota	c__Leotiomycetes	o__Helotiales	f__Myxotrichaceae	g__Oidiodendron	NA
ASV_1254	k__Fungi	p__Ascomycota	NA	NA	NA	NA	NA
ASV_1255	k__Fungi	p__Ascomycota	c__Dothideomycetes	o__Capnodiales	NA	NA	NA
ASV_1256	k__Fungi	p__Ascomycota	NA	NA	NA	NA	NA
ASV_1257	k__Fungi	p__Ascomycota	c__Sordariomycetes	o__Hypocreales	f__Nectriaceae	g__Bisifusarium	s__dimerum
ASV_1258	k__Fungi	p__Ascomycota	c__Eurotiomycetes	o__Chaetothyriales	f__Chaetothyriales_fam_Incertae_sedis	g__Neophaeococcomyces	s__catenatus
ASV_1259	k__Fungi	p__Ascomycota	NA	NA	NA	NA	NA
ASV_1260	k__Fungi	p__Ascomycota	c__Dothideomycetes	o__Pleosporales	f__Pleosporaceae	g__Bipolaris	NA
ASV_1261	k__Fungi	p__Ascomycota	c__Sordariomycetes	o__Sordariales	f__Chaetomiaceae	NA	NA
ASV_1262	k__Fungi	p__Ascomycota	c__Sordariomycetes	o__Coniochaetales	f__Coniochaetaceae	g__Coniochaeta	NA
ASV_1263	k__Fungi	p__Ascomycota	c__Pezizomycetes	o__Pezizales	f__Pezizaceae	g__Iodophanus	NA
ASV_1264	k__Fungi	p__Ascomycota	c__Sordariomycetes	o__Coniochaetales	f__Coniochaetaceae	g__Coniochaeta	NA
ASV_1265	k__Fungi	p__Ascomycota	NA	NA	NA	NA	NA
ASV_1266	k__Fungi	p__Ascomycota	c__Sordariomycetes	o__Diaporthales	f__Valsaceae	g__Phomopsis	s__velata
ASV_1267	k__Fungi	NA	NA	NA	NA	NA	NA
ASV_1268	k__Fungi	p__Ascomycota	c__Sordariomycetes	o__Sordariales	f__Chaetomiaceae	NA	NA
ASV_1269	k__Fungi	p__Ascomycota	c__Sordariomycetes	o__Sordariales	f__Chaetomiaceae	g__Acrophialophora	NA
ASV_1270	k__Fungi	p__Ascomycota	NA	NA	NA	NA	NA
ASV_1271	k__Fungi	p__Ascomycota	c__Sordariomycetes	o__Hypocreales	f__Hypocreaceae	g__Trichoderma	NA
ASV_1272	k__Fungi	p__Ascomycota	c__Dothideomycetes	o__Pleosporales	f__Sporormiaceae	NA	NA
ASV_1273	k__Fungi	p__Ascomycota	c__Dothideomycetes	o__Pleosporales	f__Pleosporaceae	g__Comoclathris	NA
ASV_1274	k__Fungi	p__Ascomycota	c__Dothideomycetes	o__Pleosporales	f__Sporormiaceae	g__Preussia	s__terricola
ASV_1275	k__Fungi	p__Ascomycota	c__Dothideomycetes	o__Pleosporales	f__Phaeosphaeriaceae	g__Phaeosphaeria	NA
ASV_1276	k__Fungi	p__Ascomycota	c__Eurotiomycetes	o__Onygenales	f__Onygenaceae	g__Aphanoascus	s__terreus
ASV_1277	k__Fungi	p__Ascomycota	c__Arthoniomycetes	o__Lichenostigmatales	f__Phaeococcomycetaceae	g__Phaeococcomyces	NA
ASV_1278	k__Fungi	NA	NA	NA	NA	NA	NA
ASV_1279	k__Fungi	p__Ascomycota	c__Dothideomycetes	o__Pleosporales	f__Didymellaceae	NA	NA
ASV_1280	k__Fungi	p__Ascomycota	c__Eurotiomycetes	o__Chaetothyriales	f__Chaetothyriales_fam_Incertae_sedis	g__Neophaeococcomyces	NA
ASV_1281	k__Fungi	p__Basidiomycota	c__Microbotryomycetes	o__Sporidiobolales	f__Sporidiobolaceae	g__Rhodosporidiobolus	s__lusitaniae
ASV_1282	k__Fungi	NA	NA	NA	NA	NA	NA
ASV_1283	k__Fungi	p__Ascomycota	NA	NA	NA	NA	NA
ASV_1284	k__Fungi	p__Ascomycota	c__Dothideomycetes	o__Pleosporales	f__Coniothyriaceae	g__Coniothyrium	NA
ASV_1285	k__Fungi	NA	NA	NA	NA	NA	NA
ASV_1286	k__Fungi	p__Ascomycota	c__Sordariomycetes	o__Xylariales	NA	NA	NA
ASV_1287	k__Fungi	p__Basidiomycota	c__Cystobasidiomycetes	o__Cystobasidiales	f__Cystobasidiaceae	g__Cystobasidium	s__psychroaquaticum
ASV_1288	k__Fungi	p__Ascomycota	c__Dothideomycetes	o__Pleosporales	f__Didymellaceae	g__Macroventuria	s__anomochaeta
ASV_1289	k__Fungi	p__Ascomycota	c__Orbiliomycetes	o__Orbiliales	f__Orbiliaceae	g__Orbilia	NA
ASV_1290	k__Fungi	p__Ascomycota	c__Dothideomycetes	o__Pleosporales	f__Didymosphaeriaceae	g__Aporospora	NA
ASV_1291	k__Fungi	p__Ascomycota	c__Dothideomycetes	o__Venturiales	f__Sympoventuriaceae	NA	NA
ASV_1292	k__Fungi	p__Ascomycota	c__Pezizomycetes	o__Pezizales	f__Pyronemataceae	NA	NA
ASV_1293	k__Fungi	p__Ascomycota	c__Dothideomycetes	o__Pleosporales	NA	NA	NA
ASV_1294	k__Fungi	NA	NA	NA	NA	NA	NA
ASV_1295	k__Fungi	p__Ascomycota	NA	NA	NA	NA	NA
ASV_1296	k__Fungi	p__Ascomycota	c__Eurotiomycetes	o__Onygenales	NA	NA	NA
ASV_1297	k__Fungi	p__Basidiomycota	c__Agaricomycetes	o__Cantharellales	f__Ceratobasidiaceae	g__Waitea	NA
ASV_1298	k__Fungi	p__Ascomycota	c__Sordariomycetes	o__Hypocreales	f__Nectriaceae	g__Fusarium	s__delphinoides
ASV_1299	k__Fungi	p__Glomeromycota	c__Glomeromycetes	o__Glomerales	f__Glomeraceae	g__Dominikia	NA
ASV_1300	k__Fungi	p__Ascomycota	c__Pezizomycetes	NA	NA	NA	NA
ASV_1301	k__Fungi	NA	NA	NA	NA	NA	NA
ASV_1302	k__Fungi	p__Ascomycota	c__Sordariomycetes	o__Xylariales	NA	NA	NA
ASV_1303	k__Fungi	NA	NA	NA	NA	NA	NA
ASV_1304	k__Fungi	p__Ascomycota	c__Leotiomycetes	o__Helotiales	NA	NA	NA
ASV_1305	k__Fungi	p__Ascomycota	c__Dothideomycetes	o__Pleosporales	f__Pleosporaceae	g__Exserohilum	s__rostratum
ASV_1306	k__Fungi	p__Ascomycota	NA	NA	NA	NA	NA
ASV_1307	k__Fungi	NA	NA	NA	NA	NA	NA
ASV_1308	k__Fungi	p__Ascomycota	c__Eurotiomycetes	o__Chaetothyriales	f__Trichomeriaceae	g__Arthrocladium	NA
ASV_1309	k__Fungi	p__Basidiomycota	c__Agaricomycetes	NA	NA	NA	NA
ASV_1310	k__Fungi	p__Ascomycota	c__Sordariomycetes	o__Xylariales	f__Diatrypaceae	g__Monosporascus	NA
ASV_1311	k__Fungi	p__Ascomycota	c__Dothideomycetes	o__Pleosporales	NA	NA	NA
ASV_1312	k__Fungi	NA	NA	NA	NA	NA	NA
ASV_1313	k__Fungi	p__Ascomycota	c__Eurotiomycetes	o__Chaetothyriales	f__Trichomeriaceae	g__Knufia	s__marmoricola
ASV_1314	k__Fungi	p__Ascomycota	c__Sordariomycetes	o__Microascales	f__Microascaceae	NA	NA
ASV_1315	k__Fungi	NA	NA	NA	NA	NA	NA
ASV_1316	k__Fungi	p__Basidiomycota	c__Agaricomycetes	o__Auriculariales	NA	NA	NA
ASV_1317	k__Fungi	p__Ascomycota	NA	NA	NA	NA	NA
ASV_1318	k__Fungi	p__Ascomycota	c__Dothideomycetes	o__Pleosporales	NA	NA	NA
ASV_1319	k__Fungi	p__Ascomycota	c__Eurotiomycetes	o__Chaetothyriales	f__Herpotrichiellaceae	g__Coniosporium	s__apollinis
ASV_1320	k__Fungi	NA	NA	NA	NA	NA	NA
ASV_1321	k__Fungi	p__Glomeromycota	c__Glomeromycetes	o__Glomerales	f__Glomeraceae	g__Funneliformis	NA
ASV_1322	k__Fungi	p__Ascomycota	c__Sordariomycetes	NA	NA	NA	NA
ASV_1323	k__Fungi	p__Ascomycota	c__Dothideomycetes	o__Pleosporales	NA	NA	NA
ASV_1324	k__Fungi	p__Ascomycota	c__Sordariomycetes	o__Trichosphaeriales	f__Trichosphaeriaceae	g__Nigrospora	s__oryzae
ASV_1325	k__Fungi	p__Ascomycota	NA	NA	NA	NA	NA
ASV_1326	k__Fungi	p__Ascomycota	c__Orbiliomycetes	o__Orbiliales	f__Orbiliaceae	NA	NA
ASV_1327	k__Fungi	p__Ascomycota	c__Dothideomycetes	o__Pleosporales	f__Sporormiaceae	g__Westerdykella	NA
ASV_1328	k__Fungi	p__Ascomycota	c__Eurotiomycetes	o__Eurotiales	f__Aspergillaceae	g__Aspergillus	s__terreus
ASV_1329	k__Fungi	NA	NA	NA	NA	NA	NA
ASV_1330	k__Fungi	NA	NA	NA	NA	NA	NA
ASV_1331	k__Fungi	p__Ascomycota	NA	NA	NA	NA	NA
ASV_1332	k__Fungi	p__Ascomycota	c__Eurotiomycetes	o__Eurotiales	f__Aspergillaceae	g__Aspergillus	s__intermedius
ASV_1333	k__Fungi	p__Basidiomycota	c__Agaricomycetes	o__Agaricales	NA	NA	NA
ASV_1334	k__Fungi	p__Basidiomycota	c__Agaricomycetes	o__Corticiales	f__Corticiaceae	NA	NA
ASV_1335	k__Fungi	p__Ascomycota	c__Dothideomycetes	o__Pleosporales	f__Pleosporaceae	g__Curvularia	NA
ASV_1336	k__Fungi	p__Ascomycota	c__Sordariomycetes	o__Sordariales	f__Chaetomiaceae	g__Ovatospora	s__mollicella
ASV_1337	k__Fungi	p__Ascomycota	c__Sordariomycetes	o__Sordariales	f__Chaetomiaceae	g__Chaetomium	s__acropullum
ASV_1338	k__Fungi	p__Ascomycota	c__Dothideomycetes	o__Pleosporales	f__Sporormiaceae	NA	NA
ASV_1339	k__Fungi	p__Ascomycota	c__Sordariomycetes	o__Coniochaetales	f__Coniochaetaceae	g__Coniochaeta	NA
ASV_1340	k__Fungi	p__Basidiomycota	NA	NA	NA	NA	NA
ASV_1341	k__Fungi	p__Ascomycota	c__Sordariomycetes	o__Sordariales	NA	NA	NA
ASV_1342	k__Fungi	p__Glomeromycota	c__Glomeromycetes	o__Glomerales	f__Glomeraceae	g__Rhizophagus	s__intraradices
ASV_1343	k__Fungi	p__Ascomycota	NA	NA	NA	NA	NA
ASV_1344	k__Fungi	p__Ascomycota	NA	NA	NA	NA	NA
ASV_1345	k__Fungi	p__Ascomycota	NA	NA	NA	NA	NA
ASV_1346	k__Fungi	p__Ascomycota	NA	NA	NA	NA	NA
ASV_1347	k__Fungi	p__Mortierellomycota	c__Mortierellomycetes	o__Mortierellales	f__Mortierellaceae	g__Mortierella	s__dichotoma
ASV_1348	k__Fungi	p__Ascomycota	c__Sordariomycetes	o__Microascales	f__Graphiaceae	g__Graphium	NA
ASV_1349	k__Fungi	p__Ascomycota	c__Eurotiomycetes	o__Chaetothyriales	f__Trichomeriaceae	g__Knufia	s__perforans
ASV_1350	k__Fungi	NA	NA	NA	NA	NA	NA
ASV_1351	k__Fungi	NA	NA	NA	NA	NA	NA
ASV_1352	k__Fungi	NA	NA	NA	NA	NA	NA
ASV_1353	k__Fungi	p__Ascomycota	NA	NA	NA	NA	NA
ASV_1354	k__Fungi	p__Basidiomycota	c__Agaricomycetes	NA	NA	NA	NA
ASV_1355	k__Fungi	p__Glomeromycota	c__Glomeromycetes	o__Glomerales	f__Glomeraceae	g__Funneliformis	NA
ASV_1356	k__Fungi	p__Glomeromycota	c__Glomeromycetes	o__Glomerales	f__Glomeraceae	g__Rhizophagus	s__irregularis
ASV_1357	k__Fungi	p__Ascomycota	c__Dothideomycetes	o__Pleosporales	f__Sporormiaceae	NA	NA
ASV_1358	k__Fungi	p__Ascomycota	c__Sordariomycetes	o__Sordariales	f__Chaetomiaceae	g__Acrophialophora	NA
ASV_1359	k__Fungi	p__Ascomycota	c__Dothideomycetes	o__Pleosporales	NA	NA	NA
ASV_1360	k__Fungi	p__Basidiomycota	c__Geminibasidiomycetes	o__Geminibasidiales	f__Geminibasidiaceae	g__Geminibasidium	NA
ASV_1361	k__Fungi	p__Ascomycota	c__Dothideomycetes	o__Pleosporales	NA	NA	NA
ASV_1362	k__Fungi	p__Ascomycota	c__Dothideomycetes	o__Pleosporales	f__Pleosporaceae	NA	NA
ASV_1363	k__Fungi	p__Basidiomycota	c__Agaricomycetes	o__Geastrales	f__Geastraceae	g__Geastrum	NA
ASV_1364	k__Fungi	p__Mortierellomycota	c__Mortierellomycetes	o__Mortierellales	f__Mortierellaceae	g__Mortierella	NA
ASV_1365	k__Fungi	p__Ascomycota	c__Sordariomycetes	o__Hypocreales	f__Stachybotryaceae	g__Stachybotrys	s__microspora
ASV_1366	k__Fungi	p__Chytridiomycota	c__GS13	NA	NA	NA	NA
ASV_1367	k__Fungi	p__Ascomycota	c__Sordariomycetes	o__Hypocreales	f__Clavicipitaceae	NA	NA
ASV_1368	k__Fungi	p__Ascomycota	NA	NA	NA	NA	NA
ASV_1369	k__Fungi	p__Ascomycota	c__Dothideomycetes	o__Pleosporales	f__Pleosporaceae	g__Alternaria	s__pseudorostrata
ASV_1370	k__Fungi	p__Ascomycota	c__Dothideomycetes	o__Pleosporales	f__Coniothyriaceae	g__Coniothyrium	s__multiporum
ASV_1371	k__Fungi	NA	NA	NA	NA	NA	NA
ASV_1372	k__Fungi	p__Ascomycota	c__Dothideomycetes	o__Pleosporales	f__Didymosphaeriaceae	g__Paraconiothyrium	s__hawaiiense
ASV_1373	k__Fungi	p__Glomeromycota	c__Glomeromycetes	o__Glomerales	f__Glomeraceae	g__Rhizophagus	s__irregularis
ASV_1374	k__Fungi	p__Ascomycota	c__Lecanoromycetes	NA	NA	NA	NA
ASV_1375	k__Fungi	p__Ascomycota	c__Dothideomycetes	o__Pleosporales	f__Sporormiaceae	g__Preussia	s__terricola
ASV_1376	k__Fungi	p__Ascomycota	c__Dothideomycetes	o__Tubeufiales	f__Wiesneriomycetaceae	g__Spissiomyces	NA
ASV_1377	k__Fungi	p__Ascomycota	c__Sordariomycetes	o__Coniochaetales	f__Coniochaetaceae	g__Coniochaeta	NA
ASV_1378	k__Fungi	NA	NA	NA	NA	NA	NA
ASV_1379	k__Fungi	NA	NA	NA	NA	NA	NA
ASV_1380	k__Fungi	p__Basidiomycota	c__Tremellomycetes	o__Filobasidiales	f__Filobasidiaceae	g__Filobasidium	s__chernovii
ASV_1381	k__Fungi	p__Basidiomycota	c__Tremellomycetes	o__Tremellales	NA	NA	NA
ASV_1382	k__Fungi	p__Ascomycota	c__Dothideomycetes	o__Pleosporales	f__Lentitheciaceae	g__Darksidea	NA
ASV_1383	k__Fungi	p__Ascomycota	c__Sordariomycetes	o__Xylariales	NA	NA	NA
ASV_1384	k__Fungi	p__Ascomycota	NA	NA	NA	NA	NA
ASV_1385	k__Fungi	NA	NA	NA	NA	NA	NA
ASV_1386	k__Fungi	p__Ascomycota	c__Sordariomycetes	o__Xylariales	f__Bartaliniaceae	NA	NA
ASV_1387	k__Fungi	p__Ascomycota	NA	NA	NA	NA	NA
ASV_1388	k__Fungi	p__Ascomycota	c__Dothideomycetes	o__Capnodiales	NA	NA	NA
ASV_1389	k__Fungi	p__Ascomycota	NA	NA	NA	NA	NA
ASV_1390	k__Fungi	p__Ascomycota	c__Dothideomycetes	o__Pleosporales	f__Sporormiaceae	g__Sporormia	NA
ASV_1391	k__Fungi	p__Ascomycota	c__Pezizomycetes	o__Pezizales	f__Pyronemataceae	g__Scutellinia	NA
ASV_1392	k__Fungi	p__Ascomycota	NA	NA	NA	NA	NA
ASV_1393	k__Fungi	p__Ascomycota	c__Dothideomycetes	o__Pleosporales	NA	NA	NA
ASV_1394	k__Fungi	NA	NA	NA	NA	NA	NA
ASV_1395	k__Fungi	p__Ascomycota	NA	NA	NA	NA	NA
ASV_1396	k__Fungi	p__Ascomycota	NA	NA	NA	NA	NA
ASV_1397	k__Fungi	p__Ascomycota	c__Dothideomycetes	NA	NA	NA	NA
ASV_1398	k__Fungi	p__Ascomycota	c__Sordariomycetes	o__Sordariales	f__Lasiosphaeriaceae	g__Podospora	s__dimorpha
ASV_1399	k__Fungi	p__Basidiomycota	c__Tremellomycetes	o__Filobasidiales	f__Filobasidiaceae	g__Filobasidium	s__floriforme
ASV_1400	k__Fungi	p__Ascomycota	c__Eurotiomycetes	o__Chaetothyriales	f__Herpotrichiellaceae	g__Coniosporium	s__apollinis
ASV_1401	k__Fungi	p__Ascomycota	c__Sordariomycetes	o__Sordariales	f__Chaetomiaceae	g__Acrophialophora	NA
ASV_1402	k__Fungi	p__Ascomycota	c__Sordariomycetes	o__Xylariales	NA	NA	NA
ASV_1403	k__Fungi	p__Ascomycota	c__Pezizomycetes	o__Pezizales	f__Ascobolaceae	NA	NA
ASV_1404	k__Fungi	NA	NA	NA	NA	NA	NA
ASV_1405	k__Fungi	p__Ascomycota	c__Sordariomycetes	o__Coniochaetales	f__Coniochaetaceae	g__Coniochaeta	NA
ASV_1406	k__Fungi	p__Mortierellomycota	NA	NA	NA	NA	NA
ASV_1407	k__Fungi	p__Ascomycota	c__Dothideomycetes	o__Pleosporales	f__Sporormiaceae	g__Preussia	s__persica
ASV_1408	k__Fungi	p__Ascomycota	c__Sordariomycetes	NA	NA	NA	NA
ASV_1409	k__Fungi	p__Ascomycota	c__Leotiomycetes	o__Helotiales	f__Helotiaceae	g__Articulospora	NA
ASV_1410	k__Fungi	p__Ascomycota	c__Dothideomycetes	o__Pleosporales	f__Sporormiaceae	NA	NA
ASV_1411	k__Fungi	p__Ascomycota	c__Sordariomycetes	o__Hypocreales	f__Nectriaceae	g__Fusarium	s__penzigii
ASV_1412	k__Fungi	p__Basidiomycota	NA	NA	NA	NA	NA
ASV_1413	k__Fungi	p__Ascomycota	c__Dothideomycetes	o__Pleosporales	f__Phaeosphaeriaceae	NA	NA
ASV_1414	k__Fungi	NA	NA	NA	NA	NA	NA
ASV_1415	k__Fungi	p__Ascomycota	c__Dothideomycetes	o__Pleosporales	f__Pleosporaceae	g__Alternaria	NA
ASV_1416	k__Fungi	p__Ascomycota	c__Eurotiomycetes	o__Eurotiales	f__Trichocomaceae	g__Talaromyces	s__sayulitensis
ASV_1417	k__Fungi	p__Ascomycota	c__Pezizomycetes	o__Pezizales	f__Pyronemataceae	g__Scutellinia	NA
ASV_1418	k__Fungi	p__Ascomycota	NA	NA	NA	NA	NA
ASV_1419	k__Fungi	p__Ascomycota	NA	NA	NA	NA	NA
ASV_1420	k__Fungi	p__Ascomycota	c__Sordariomycetes	o__Hypocreales	f__Cordycipitaceae	g__Cordyceps	s__bassiana
ASV_1421	k__Fungi	p__Calcarisporiellomycota	c__Calcarisporiellomycetes	o__Calcarisporiellales	f__Calcarisporiellaceae	g__Calcarisporiella	s__thermophila
ASV_1422	k__Fungi	p__Ascomycota	c__Sordariomycetes	o__Xylariales	f__Xylariaceae	g__Ascotricha	s__guamensis
ASV_1423	k__Fungi	p__Ascomycota	c__Dothideomycetes	o__Venturiales	f__Sympoventuriaceae	g__Ochroconis	NA
ASV_1424	k__Fungi	NA	NA	NA	NA	NA	NA
ASV_1425	k__Fungi	p__Basidiomycota	c__Agaricomycetes	NA	NA	NA	NA
ASV_1426	k__Fungi	p__Basidiobolomycota	c__Basidiobolomycetes	o__Basidiobolales	f__Basidiobolaceae	g__Basidiobolus	s__ranarum
ASV_1427	k__Fungi	p__Basidiomycota	c__Agaricomycetes	o__Agaricales	f__Agaricaceae	g__Tulostoma	NA
ASV_1428	k__Fungi	p__Basidiomycota	c__Agaricomycetes	o__Cantharellales	f__Ceratobasidiaceae	g__Ceratobasidium	NA
ASV_1429	k__Fungi	p__Ascomycota	c__Sordariomycetes	o__Sordariales	f__Chaetomiaceae	NA	NA
ASV_1430	k__Fungi	p__Ascomycota	c__Sordariomycetes	o__Sordariales	f__Sordariales_fam_Incertae_sedis	g__Madurella	s__fahalii
ASV_1431	k__Fungi	p__Ascomycota	NA	NA	NA	NA	NA
ASV_1432	k__Fungi	p__Ascomycota	NA	NA	NA	NA	NA
ASV_1433	k__Fungi	p__Basidiomycota	NA	NA	NA	NA	NA
ASV_1434	k__Fungi	p__Ascomycota	c__Sordariomycetes	o__Hypocreales	f__Stachybotryaceae	g__Paramyrothecium	NA
ASV_1435	k__Fungi	p__Ascomycota	c__Sordariomycetes	o__Xylariales	NA	NA	NA
ASV_1436	k__Fungi	p__Ascomycota	c__Eurotiomycetes	o__Chaetothyriales	f__Trichomeriaceae	g__Arthrocladium	NA
ASV_1437	k__Fungi	NA	NA	NA	NA	NA	NA
ASV_1438	k__Fungi	p__Ascomycota	c__Sordariomycetes	o__Sordariales	f__Chaetomiaceae	g__Acrophialophora	NA
ASV_1439	k__Fungi	p__Ascomycota	c__Dothideomycetes	o__Pleosporales	NA	NA	NA
ASV_1440	k__Fungi	p__Glomeromycota	c__Glomeromycetes	o__Glomerales	f__Glomeraceae	g__Rhizophagus	s__irregularis
ASV_1441	k__Fungi	NA	NA	NA	NA	NA	NA
ASV_1442	k__Fungi	p__Ascomycota	c__Eurotiomycetes	o__Chaetothyriales	f__Trichomeriaceae	g__Knufia	s__perforans
ASV_1443	k__Fungi	p__Ascomycota	NA	NA	NA	NA	NA
ASV_1444	k__Fungi	p__Ascomycota	c__Dothideomycetes	o__Pleosporales	f__Sporormiaceae	NA	NA
ASV_1445	k__Fungi	p__Basidiomycota	c__Tremellomycetes	o__Filobasidiales	f__Filobasidiaceae	g__Filobasidium	s__oeirense
ASV_1446	k__Fungi	NA	NA	NA	NA	NA	NA
ASV_1447	k__Fungi	p__Ascomycota	c__Dothideomycetes	o__Tubeufiales	f__Wiesneriomycetaceae	g__Spissiomyces	NA
ASV_1448	k__Fungi	p__Ascomycota	c__Pezizomycetes	o__Pezizales	f__Pezizaceae	g__Iodophanus	NA
ASV_1449	k__Fungi	p__Basidiomycota	c__Cystobasidiomycetes	o__Cystobasidiales	f__Cystobasidiaceae	g__Cystobasidium	s__slooffiae
ASV_1450	k__Fungi	p__Ascomycota	c__Dothideomycetes	o__Pleosporales	f__Cucurbitariaceae	g__Neocucurbitaria	NA
ASV_1451	k__Fungi	NA	NA	NA	NA	NA	NA
ASV_1452	k__Fungi	p__Ascomycota	c__Sordariomycetes	o__Sordariales	f__Chaetomiaceae	g__Subramaniula	NA
ASV_1453	k__Fungi	p__Ascomycota	c__Sordariomycetes	o__Xylariales	f__Microdochiaceae	g__Idriella	NA
ASV_1454	k__Fungi	p__Ascomycota	NA	NA	NA	NA	NA
ASV_1455	k__Fungi	p__Ascomycota	c__Dothideomycetes	o__Pleosporales	f__Coniothyriaceae	g__Coniothyrium	NA
ASV_1456	k__Fungi	p__Basidiomycota	c__Agaricomycetes	o__Agaricales	f__Agaricaceae	g__Tulostoma	s__kotlabae
ASV_1457	k__Fungi	p__Basidiobolomycota	c__Basidiobolomycetes	o__Basidiobolales	f__Basidiobolaceae	g__Basidiobolus	s__ranarum
ASV_1458	k__Fungi	p__Ascomycota	c__Dothideomycetes	o__Pleosporales	NA	NA	NA
ASV_1459	k__Fungi	p__Ascomycota	c__Sordariomycetes	o__Hypocreales	f__Hypocreales_fam_Incertae_sedis	g__Fusariella	NA
ASV_1460	k__Fungi	p__Basidiomycota	c__Agaricomycetes	o__Agaricales	f__Psathyrellaceae	g__Coprinopsis	s__argentea
ASV_1461	k__Fungi	p__Ascomycota	c__Dothideomycetes	o__Pleosporales	f__Didymosphaeriaceae	g__Paraconiothyrium	NA
ASV_1462	k__Fungi	p__Ascomycota	c__Dothideomycetes	o__Capnodiales	f__Teratosphaeriaceae	g__Pseudotaeniolina	s__globosa
ASV_1463	k__Fungi	p__Ascomycota	c__Sordariomycetes	o__Hypocreales	f__Hypocreales_fam_Incertae_sedis	g__Acremonium	s__curvulum
ASV_1464	k__Fungi	p__Ascomycota	c__Sordariomycetes	o__Sordariales	f__Chaetomiaceae	NA	NA
ASV_1465	k__Fungi	p__Ascomycota	c__Dothideomycetes	o__Pleosporales	f__Periconiaceae	g__Periconia	NA
ASV_1466	k__Fungi	p__Ascomycota	c__Dothideomycetes	o__Pleosporales	f__Sporormiaceae	g__Preussia	s__terricola
ASV_1467	k__Fungi	p__Ascomycota	c__Pezizomycetes	o__Pezizales	NA	NA	NA
ASV_1468	k__Fungi	p__Ascomycota	c__Pezizomycetes	o__Pezizales	NA	NA	NA
ASV_1469	k__Fungi	p__Basidiomycota	c__Agaricomycetes	o__Cantharellales	f__Ceratobasidiaceae	g__Waitea	NA
ASV_1470	k__Fungi	p__Ascomycota	c__Sordariomycetes	o__Sordariales	f__Chaetomiaceae	g__Chaetomium	s__jodhpurense
ASV_1471	k__Fungi	p__Basidiomycota	c__Wallemiomycetes	o__Wallemiales	f__Wallemiaceae	g__Wallemia	s__hederae
ASV_1472	k__Fungi	p__Ascomycota	c__Dothideomycetes	NA	NA	NA	NA
ASV_1473	k__Fungi	NA	NA	NA	NA	NA	NA
ASV_1474	k__Fungi	p__Ascomycota	c__Sordariomycetes	o__Sordariales	f__Chaetomiaceae	NA	NA
ASV_1475	k__Fungi	p__Mortierellomycota	c__Mortierellomycetes	o__Mortierellales	NA	NA	NA
ASV_1476	k__Fungi	p__Basidiomycota	c__Agaricomycetes	o__Agaricales	f__Agaricaceae	g__Tulostoma	NA
ASV_1477	k__Fungi	p__Basidiomycota	c__Microbotryomycetes	o__Leucosporidiales	f__Leucosporidiaceae	g__Leucosporidium	NA
ASV_1478	k__Fungi	p__Ascomycota	c__Sordariomycetes	o__Sordariales	f__Chaetomiaceae	g__Chaetomium	s__jodhpurense
ASV_1479	k__Fungi	p__Basidiomycota	NA	NA	NA	NA	NA
ASV_1480	k__Fungi	p__Glomeromycota	c__Glomeromycetes	o__Glomerales	f__Glomeraceae	g__Rhizophagus	s__irregularis
ASV_1481	k__Fungi	p__Ascomycota	c__Dothideomycetes	o__Pleosporales	f__Coniothyriaceae	g__Coniothyrium	NA
ASV_1482	k__Fungi	p__Ascomycota	c__Eurotiomycetes	o__Chaetothyriales	f__Trichomeriaceae	g__Knufia	NA
ASV_1483	k__Fungi	p__Ascomycota	c__Sordariomycetes	o__Sordariales	f__Chaetomiaceae	NA	NA
ASV_1484	k__Fungi	NA	NA	NA	NA	NA	NA
ASV_1485	k__Fungi	p__Ascomycota	c__Dothideomycetes	o__Pleosporales	f__Didymosphaeriaceae	NA	NA
ASV_1486	k__Fungi	NA	NA	NA	NA	NA	NA
ASV_1487	k__Fungi	NA	NA	NA	NA	NA	NA
ASV_1488	k__Fungi	p__Ascomycota	NA	NA	NA	NA	NA
ASV_1489	k__Fungi	p__Ascomycota	c__Dothideomycetes	NA	NA	NA	NA
ASV_1490	k__Fungi	p__Ascomycota	c__Sordariomycetes	o__Hypocreales	f__Nectriaceae	g__Fusarium	NA
ASV_1491	k__Fungi	NA	NA	NA	NA	NA	NA
ASV_1492	k__Fungi	p__Ascomycota	c__Sordariomycetes	o__Sordariales	f__Sordariales_fam_Incertae_sedis	g__Madurella	NA
ASV_1493	k__Fungi	p__Mucoromycota	c__Mucoromycetes	o__Mucorales	f__Rhizopodaceae	g__Rhizopus	NA
ASV_1494	k__Fungi	p__Ascomycota	c__Dothideomycetes	o__Pleosporales	f__Sporormiaceae	g__Preussia	s__persica
ASV_1495	k__Fungi	p__Ascomycota	c__Sordariomycetes	o__Sordariales	f__Chaetomiaceae	g__Ovatospora	s__unipora
ASV_1496	k__Fungi	p__Ascomycota	c__Sordariomycetes	o__Sordariales	f__Chaetomiaceae	g__Subramaniula	s__anamorphosa
ASV_1497	k__Fungi	p__Ascomycota	c__Dothideomycetes	o__Pleosporales	f__Phaeosphaeriaceae	NA	NA
ASV_1498	k__Fungi	p__Ascomycota	NA	NA	NA	NA	NA
ASV_1499	k__Fungi	p__Ascomycota	c__Dothideomycetes	o__Capnodiales	NA	NA	NA
ASV_1500	k__Fungi	p__Ascomycota	c__Sordariomycetes	o__Sordariales	f__Chaetomiaceae	NA	NA
ASV_1501	k__Fungi	p__Ascomycota	NA	NA	NA	NA	NA
ASV_1502	k__Fungi	p__Ascomycota	NA	NA	NA	NA	NA
ASV_1503	k__Fungi	p__Ascomycota	c__Eurotiomycetes	o__Chaetothyriales	f__Herpotrichiellaceae	g__Coniosporium	s__apollinis
ASV_1504	k__Fungi	p__Basidiomycota	c__Agaricomycetes	o__Geastrales	f__Geastraceae	g__Geastrum	s__parvisporum
ASV_1505	k__Fungi	p__Ascomycota	c__Sordariomycetes	o__Xylariales	f__Xylariaceae	g__Arthroxylaria	NA
ASV_1506	k__Fungi	p__Ascomycota	c__Eurotiomycetes	o__Eurotiales	f__Aspergillaceae	g__Aspergillus	NA
ASV_1507	k__Fungi	p__Ascomycota	NA	NA	NA	NA	NA
ASV_1508	k__Fungi	p__Ascomycota	c__Dothideomycetes	o__Pleosporales	f__Lophiostomataceae	NA	NA
ASV_1509	k__Fungi	p__Ascomycota	c__Dothideomycetes	o__Pleosporales	f__Periconiaceae	g__Periconia	NA
ASV_1510	k__Fungi	p__Ascomycota	c__Sordariomycetes	NA	NA	NA	NA
ASV_1511	k__Fungi	NA	NA	NA	NA	NA	NA
ASV_1512	k__Fungi	p__Ascomycota	c__Arthoniomycetes	o__Lichenostigmatales	f__Phaeococcomycetaceae	g__Phaeococcomyces	NA
ASV_1513	k__Fungi	p__Basidiomycota	NA	NA	NA	NA	NA
ASV_1514	k__Fungi	p__Ascomycota	c__Dothideomycetes	o__Pleosporales	f__Sporormiaceae	g__Preussia	s__terricola
ASV_1515	k__Fungi	p__Basidiomycota	NA	NA	NA	NA	NA
ASV_1516	k__Fungi	p__Ascomycota	c__Dothideomycetes	o__Pleosporales	f__Sporormiaceae	g__Westerdykella	NA
ASV_1517	k__Fungi	p__Basidiomycota	c__Agaricomycetes	NA	NA	NA	NA
ASV_1518	k__Fungi	p__Ascomycota	c__Sordariomycetes	o__Xylariales	f__Diatrypaceae	g__Monosporascus	NA
ASV_1519	k__Fungi	p__Ascomycota	c__Dothideomycetes	o__Venturiales	f__Sympoventuriaceae	NA	NA
ASV_1520	k__Fungi	p__Ascomycota	c__Sordariomycetes	o__Xylariales	f__Xylariaceae	NA	NA
ASV_1521	k__Fungi	p__Ascomycota	NA	NA	NA	NA	NA
ASV_1522	k__Fungi	p__Ascomycota	c__Eurotiomycetes	o__Onygenales	f__Ajellomycetaceae	NA	NA
ASV_1523	k__Fungi	NA	NA	NA	NA	NA	NA
ASV_1524	k__Fungi	p__Ascomycota	c__Arthoniomycetes	o__Lichenostigmatales	f__Phaeococcomycetaceae	g__Phaeococcomyces	NA
ASV_1525	k__Fungi	p__Ascomycota	c__Sordariomycetes	o__Sordariales	f__Chaetomiaceae	g__Chaetomium	s__variosporum
ASV_1526	k__Fungi	NA	NA	NA	NA	NA	NA
ASV_1528	k__Fungi	p__Ascomycota	c__Dothideomycetes	o__Pleosporales	f__Sporormiaceae	g__Preussia	NA
ASV_1529	k__Fungi	p__Ascomycota	c__Sordariomycetes	o__Sordariales	f__Chaetomiaceae	g__Thielavia	s__australiensis
ASV_1530	k__Fungi	p__Ascomycota	c__Sordariomycetes	o__Sordariales	f__Sordariaceae	g__Neurospora	s__terricola
ASV_1531	k__Fungi	p__Ascomycota	c__Sordariomycetes	o__Hypocreales	NA	NA	NA
ASV_1532	k__Fungi	p__Ascomycota	c__Dothideomycetes	o__Pleosporales	f__Phaeosphaeriaceae	g__Ophiosphaerella	NA
ASV_1533	k__Fungi	p__Ascomycota	c__Dothideomycetes	o__Dothideales	f__Aureobasidiaceae	g__Aureobasidium	s__pullulans
ASV_1534	k__Fungi	p__Basidiomycota	c__Agaricomycetes	o__Cantharellales	f__Ceratobasidiaceae	g__Waitea	NA
ASV_1535	k__Fungi	NA	NA	NA	NA	NA	NA
ASV_1536	k__Fungi	p__Ascomycota	c__Dothideomycetes	o__Capnodiales	NA	NA	NA
ASV_1537	k__Fungi	p__Ascomycota	c__Dothideomycetes	o__Pleosporales	NA	NA	NA
ASV_1538	k__Fungi	p__Glomeromycota	c__Glomeromycetes	o__Glomerales	f__Glomeraceae	g__Funneliformis	s__mosseae
ASV_1539	k__Fungi	p__Ascomycota	c__Eurotiomycetes	o__Chaetothyriales	f__Chaetothyriales_fam_Incertae_sedis	g__Neophaeococcomyces	s__catenatus
ASV_1540	k__Fungi	p__Ascomycota	c__Dothideomycetes	o__Pleosporales	f__Leptosphaeriaceae	g__Plenodomus	s__chrysanthemi
ASV_1541	k__Fungi	p__Basidiomycota	c__Microbotryomycetes	o__Sporidiobolales	f__Sporidiobolaceae	g__Rhodosporidiobolus	NA
ASV_1542	k__Fungi	p__Ascomycota	c__Eurotiomycetes	o__Chaetothyriales	f__Trichomeriaceae	g__Arthrocladium	s__caudatum
ASV_1543	k__Fungi	NA	NA	NA	NA	NA	NA
ASV_1544	k__Fungi	p__Ascomycota	c__Orbiliomycetes	o__Orbiliales	f__Orbiliaceae	NA	NA
ASV_1545	k__Fungi	p__Ascomycota	c__Dothideomycetes	o__Pleosporales	f__Pleosporaceae	g__Curvularia	s__caricae-papayae
ASV_1546	k__Fungi	p__Ascomycota	c__Eurotiomycetes	o__Chaetothyriales	f__Chaetothyriales_fam_Incertae_sedis	g__Neophaeococcomyces	NA
ASV_1547	k__Fungi	p__Ascomycota	NA	NA	NA	NA	NA
ASV_1548	k__Fungi	p__Ascomycota	c__Sordariomycetes	o__Microascales	f__Microascaceae	g__Microascus	s__croci
ASV_1549	k__Fungi	NA	NA	NA	NA	NA	NA
ASV_1550	k__Fungi	p__Ascomycota	c__Eurotiomycetes	o__Onygenales	f__Onygenaceae	NA	NA
ASV_1551	k__Fungi	p__Ascomycota	c__Dothideomycetes	o__Pleosporales	f__Didymosphaeriaceae	g__Pseudopithomyces	NA
ASV_1552	k__Fungi	p__Ascomycota	c__Eurotiomycetes	o__Chaetothyriales	NA	NA	NA
ASV_1553	k__Fungi	NA	NA	NA	NA	NA	NA
ASV_1554	k__Fungi	p__Ascomycota	c__Sordariomycetes	o__Coniochaetales	f__Coniochaetaceae	g__Coniochaeta	s__canina
ASV_1555	k__Fungi	p__Ascomycota	c__Sordariomycetes	o__Sordariales	f__Chaetomiaceae	NA	NA
ASV_1556	k__Fungi	NA	NA	NA	NA	NA	NA
ASV_1557	k__Fungi	p__Ascomycota	c__Dothideomycetes	o__Pleosporales	f__Pleosporales_fam_Incertae_sedis	g__Monodictys	s__castaneae
ASV_1558	k__Fungi	p__Mortierellomycota	c__Mortierellomycetes	o__Mortierellales	f__Mortierellaceae	g__Mortierella	NA
ASV_1559	k__Fungi	p__Basidiomycota	c__Agaricomycetes	o__Agaricales	f__Agaricaceae	g__Tulostoma	NA
ASV_1560	k__Fungi	p__Ascomycota	c__Sordariomycetes	o__Sordariales	NA	NA	NA
ASV_1561	k__Fungi	p__Ascomycota	c__Sordariomycetes	o__Xylariales	NA	NA	NA
ASV_1562	k__Fungi	p__Ascomycota	c__Dothideomycetes	o__Pleosporales	f__Didymellaceae	NA	NA
ASV_1563	k__Fungi	p__Ascomycota	c__Eurotiomycetes	o__Chaetothyriales	f__Chaetothyriales_fam_Incertae_sedis	g__Neophaeococcomyces	NA
ASV_1564	k__Fungi	p__Ascomycota	NA	NA	NA	NA	NA
ASV_1565	k__Fungi	p__Ascomycota	c__Dothideomycetes	o__Pleosporales	f__Pleosporaceae	NA	NA
ASV_1566	k__Fungi	NA	NA	NA	NA	NA	NA
ASV_1567	k__Fungi	p__Ascomycota	c__Sordariomycetes	o__Hypocreales	f__Stachybotryaceae	g__Stachybotrys	s__chartarum
ASV_1568	k__Fungi	p__Ascomycota	c__Sordariomycetes	NA	NA	NA	NA
ASV_1569	k__Fungi	p__Glomeromycota	c__Glomeromycetes	o__Glomerales	f__Glomeraceae	g__Rhizophagus	s__prolifer
ASV_1570	k__Fungi	p__Ascomycota	c__Dothideomycetes	o__Pleosporales	f__Lophiostomataceae	g__Lophiostoma	NA
ASV_1571	k__Fungi	p__Ascomycota	NA	NA	NA	NA	NA
ASV_1572	k__Fungi	p__Ascomycota	c__Dothideomycetes	o__Pleosporales	f__Lentitheciaceae	g__Keissleriella	s__quadriseptata
ASV_1573	k__Fungi	p__Ascomycota	c__Dothideomycetes	NA	NA	NA	NA
ASV_1574	k__Fungi	p__Basidiomycota	c__Agaricomycetes	o__Agaricales	f__Marasmiaceae	g__Marasmius	NA
ASV_1575	k__Fungi	p__Basidiomycota	c__Tremellomycetes	o__Filobasidiales	f__Filobasidiaceae	g__Filobasidium	s__chernovii
ASV_1576	k__Fungi	p__Ascomycota	c__Pezizomycetes	o__Pezizales	f__Pyronemataceae	NA	NA
ASV_1577	k__Fungi	p__Ascomycota	c__Pezizomycetes	o__Pezizales	f__Ascodesmidaceae	g__Cephaliophora	NA
ASV_1578	k__Fungi	p__Basidiomycota	c__Tremellomycetes	o__Tremellales	f__Bulleribasidiaceae	g__Dioszegia	NA
ASV_1579	k__Fungi	p__Ascomycota	c__Dothideomycetes	o__Pleosporales	NA	NA	NA
ASV_1580	k__Fungi	NA	NA	NA	NA	NA	NA
ASV_1581	k__Fungi	p__Ascomycota	NA	NA	NA	NA	NA
ASV_1582	k__Fungi	NA	NA	NA	NA	NA	NA
ASV_1583	k__Fungi	NA	NA	NA	NA	NA	NA
ASV_1584	k__Fungi	p__Ascomycota	c__Sordariomycetes	o__Sordariales	f__Chaetomiaceae	NA	NA
ASV_1585	k__Fungi	p__Ascomycota	NA	NA	NA	NA	NA
ASV_1586	k__Fungi	p__Ascomycota	c__Eurotiomycetes	o__Chaetothyriales	f__Trichomeriaceae	g__Knufia	NA
ASV_1587	k__Fungi	p__Ascomycota	c__Dothideomycetes	o__Pleosporales	f__Didymosphaeriaceae	g__Paraconiothyrium	NA
ASV_1588	k__Fungi	p__Ascomycota	NA	NA	NA	NA	NA
ASV_1589	k__Fungi	p__Ascomycota	c__Sordariomycetes	o__Sordariales	f__Chaetomiaceae	NA	NA
ASV_1590	k__Fungi	p__Ascomycota	c__Dothideomycetes	o__Pleosporales	f__Cucurbitariaceae	NA	NA
ASV_1591	k__Fungi	p__Basidiobolomycota	c__Basidiobolomycetes	o__Basidiobolales	f__Basidiobolaceae	g__Basidiobolus	s__ranarum
ASV_1592	k__Fungi	p__Ascomycota	c__Dothideomycetes	o__Dothideales	f__Aureobasidiaceae	g__Aureobasidium	NA
ASV_1593	k__Fungi	p__Basidiomycota	c__Agaricomycetes	NA	NA	NA	NA
ASV_1594	k__Fungi	p__Ascomycota	NA	NA	NA	NA	NA
ASV_1595	k__Fungi	p__Ascomycota	c__Pezizomycetes	o__Pezizales	NA	NA	NA
ASV_1596	k__Fungi	p__Ascomycota	c__Eurotiomycetes	NA	NA	NA	NA
ASV_1597	k__Fungi	p__Ascomycota	NA	NA	NA	NA	NA
ASV_1598	k__Fungi	p__Ascomycota	c__Dothideomycetes	o__Pleosporales	NA	NA	NA
ASV_1599	k__Fungi	p__Ascomycota	c__Eurotiomycetes	o__Chaetothyriales	f__Chaetothyriales_fam_Incertae_sedis	g__Neophaeococcomyces	NA
ASV_1600	k__Fungi	p__Ascomycota	c__Dothideomycetes	o__Pleosporales	f__Coniothyriaceae	g__Hazslinszkyomyces	s__aloes
ASV_1601	k__Fungi	p__Ascomycota	c__Dothideomycetes	o__Pleosporales	f__Phaeosphaeriaceae	NA	NA
ASV_1602	k__Fungi	NA	NA	NA	NA	NA	NA
ASV_1603	k__Fungi	p__Ascomycota	c__Sordariomycetes	o__Xylariales	NA	NA	NA
ASV_1604	k__Fungi	p__Ascomycota	c__Sordariomycetes	o__Coniochaetales	f__Coniochaetaceae	g__Coniochaeta	NA
ASV_1605	k__Fungi	p__Ascomycota	c__Dothideomycetes	o__Pleosporales	f__Didymosphaeriaceae	g__Verrucoconiothyrium	s__prosopidis
ASV_1606	k__Fungi	p__Ascomycota	c__Sordariomycetes	o__Sordariales	NA	NA	NA
ASV_1607	k__Fungi	p__Ascomycota	NA	NA	NA	NA	NA
ASV_1608	k__Fungi	p__Ascomycota	c__Dothideomycetes	o__Pleosporales	f__Cucurbitariaceae	g__Pyrenochaeta	NA
ASV_1609	k__Fungi	p__Basidiomycota	NA	NA	NA	NA	NA
ASV_1610	k__Fungi	p__Ascomycota	NA	NA	NA	NA	NA
ASV_1611	k__Fungi	p__Basidiomycota	c__Tremellomycetes	o__Tremellales	f__Trimorphomycetaceae	g__Saitozyma	s__paraflava
ASV_1612	k__Fungi	p__Ascomycota	c__Dothideomycetes	o__Pleosporales	f__Didymosphaeriaceae	g__Paraphaeosphaeria	s__sardoa
ASV_1613	k__Fungi	p__Ascomycota	c__Sordariomycetes	o__Sordariales	NA	NA	NA
ASV_1614	k__Fungi	p__Ascomycota	c__Sordariomycetes	o__Hypocreales	f__Ophiocordycipitaceae	g__Purpureocillium	s__lilacinum
ASV_1615	k__Fungi	p__Ascomycota	c__Dothideomycetes	o__Pleosporales	f__Sporormiaceae	g__Preussia	s__terricola
ASV_1616	k__Fungi	p__Ascomycota	c__Dothideomycetes	o__Pleosporales	f__Sporormiaceae	g__Preussia	NA
ASV_1617	k__Fungi	NA	NA	NA	NA	NA	NA
ASV_1618	k__Fungi	p__Mortierellomycota	c__Mortierellomycetes	o__Mortierellales	f__Mortierellaceae	g__Mortierella	s__dichotoma
ASV_1619	k__Fungi	NA	NA	NA	NA	NA	NA
ASV_1620	k__Fungi	p__Ascomycota	c__Sordariomycetes	o__Xylariales	f__Diatrypaceae	g__Monosporascus	NA
ASV_1621	k__Fungi	p__Calcarisporiellomycota	c__Calcarisporiellomycetes	o__Calcarisporiellales	f__Calcarisporiellaceae	g__Calcarisporiella	s__thermophila
ASV_1622	k__Fungi	p__Ascomycota	c__Sordariomycetes	o__Hypocreales	f__Nectriaceae	g__Fusarium	s__penzigii
ASV_1623	k__Fungi	p__Ascomycota	c__Eurotiomycetes	o__Eurotiales	f__Aspergillaceae	g__Aspergillus	s__flavus
ASV_1624	k__Fungi	p__Basidiomycota	NA	NA	NA	NA	NA
ASV_1625	k__Fungi	p__Glomeromycota	c__Glomeromycetes	o__Glomerales	f__Glomeraceae	g__Rhizophagus	s__intraradices
ASV_1626	k__Fungi	p__Ascomycota	c__Dothideomycetes	o__Pleosporales	f__Phaeosphaeriaceae	g__Wojnowicia	s__viburni
ASV_1627	k__Fungi	p__Ascomycota	NA	NA	NA	NA	NA
ASV_1628	k__Fungi	p__Ascomycota	c__Dothideomycetes	o__Venturiales	f__Sympoventuriaceae	g__Ochroconis	NA
ASV_1629	k__Fungi	p__Ascomycota	c__Sordariomycetes	o__Xylariales	NA	NA	NA
ASV_1630	k__Fungi	p__Ascomycota	c__Dothideomycetes	o__Pleosporales	f__Pleosporales_fam_Incertae_sedis	g__Phaeomycocentrospora	s__cantuariensis
ASV_1631	k__Fungi	p__Ascomycota	c__Dothideomycetes	o__Pleosporales	NA	NA	NA
ASV_1632	k__Fungi	p__Basidiomycota	c__Agaricomycetes	o__Agaricales	f__Tricholomataceae	NA	NA
ASV_1633	k__Fungi	p__Ascomycota	c__Dothideomycetes	o__Pleosporales	f__Pleosporaceae	g__Bipolaris	s__papendorfii
ASV_1634	k__Fungi	p__Basidiomycota	c__Agaricomycetes	o__Russulales	f__Peniophoraceae	g__Peniophora	NA
ASV_1635	k__Fungi	p__Basidiomycota	NA	NA	NA	NA	NA
ASV_1636	k__Fungi	NA	NA	NA	NA	NA	NA
ASV_1637	k__Fungi	NA	NA	NA	NA	NA	NA
ASV_1638	k__Fungi	NA	NA	NA	NA	NA	NA
ASV_1639	k__Fungi	p__Ascomycota	NA	NA	NA	NA	NA
ASV_1640	k__Fungi	p__Ascomycota	c__Sordariomycetes	o__Glomerellales	f__Plectosphaerellaceae	g__Plectosphaerella	s__melonis
ASV_1641	k__Fungi	p__Ascomycota	c__Dothideomycetes	o__Pleosporales	NA	NA	NA
ASV_1642	k__Fungi	p__Ascomycota	c__Dothideomycetes	o__Pleosporales	f__Phaeosphaeriaceae	g__Tintelnotia	s__destructans
ASV_1643	k__Fungi	p__Ascomycota	NA	NA	NA	NA	NA
ASV_1644	k__Fungi	p__Ascomycota	c__Sordariomycetes	o__Sordariales	f__Chaetomiaceae	NA	NA
ASV_1645	k__Fungi	p__Glomeromycota	c__Glomeromycetes	o__Glomerales	f__Glomeraceae	g__Rhizophagus	s__irregularis
ASV_1646	k__Fungi	p__Ascomycota	c__Dothideomycetes	o__Pleosporales	NA	NA	NA
ASV_1647	k__Fungi	p__Ascomycota	c__Dothideomycetes	o__Pleosporales	f__Pleosporaceae	g__Bipolaris	NA
ASV_1648	k__Fungi	p__Ascomycota	NA	NA	NA	NA	NA
ASV_1649	k__Fungi	p__Ascomycota	c__Dothideomycetes	o__Pleosporales	f__Sporormiaceae	g__Preussia	s__terricola
ASV_1650	k__Fungi	p__Ascomycota	c__Dothideomycetes	o__Pleosporales	f__Lophiostomataceae	g__Biappendiculispora	NA
ASV_1651	k__Fungi	p__Basidiomycota	c__Agaricomycetes	o__Agaricales	f__Psathyrellaceae	g__Coprinellus	s__radians
ASV_1652	k__Fungi	p__Ascomycota	NA	NA	NA	NA	NA
ASV_1653	k__Fungi	NA	NA	NA	NA	NA	NA
ASV_1654	k__Fungi	p__Ascomycota	c__Dothideomycetes	o__Pleosporales	f__Phaeosphaeriaceae	NA	NA
ASV_1655	k__Fungi	p__Ascomycota	c__Eurotiomycetes	o__Chaetothyriales	f__Chaetothyriales_fam_Incertae_sedis	g__Neophaeococcomyces	s__aloes
ASV_1656	k__Fungi	p__Glomeromycota	c__Glomeromycetes	o__Glomerales	f__Glomeraceae	g__Rhizophagus	s__intraradices
ASV_1657	k__Fungi	p__Ascomycota	c__Dothideomycetes	NA	NA	NA	NA
ASV_1658	k__Fungi	p__Ascomycota	c__Eurotiomycetes	o__Onygenales	f__Onygenaceae	g__Aphanoascus	s__terreus
ASV_1659	k__Fungi	p__Ascomycota	c__Sordariomycetes	o__Sordariales	f__Chaetomiaceae	g__Chaetomium	s__nozdrenkoae
ASV_1660	k__Fungi	p__Ascomycota	c__Sordariomycetes	o__Hypocreales	f__Nectriaceae	g__Fusicolla	NA
ASV_1661	k__Fungi	p__Ascomycota	NA	NA	NA	NA	NA
ASV_1662	k__Fungi	p__Ascomycota	c__Sordariomycetes	o__Coniochaetales	f__Coniochaetaceae	g__Coniochaeta	NA
ASV_1663	k__Fungi	p__Ascomycota	c__Dothideomycetes	o__Pleosporales	f__Sporormiaceae	NA	NA
ASV_1664	k__Fungi	p__Ascomycota	c__Sordariomycetes	o__Xylariales	f__Microdochiaceae	g__Idriella	NA
ASV_1665	k__Fungi	p__Ascomycota	c__Sordariomycetes	o__Sordariales	f__Chaetomiaceae	NA	NA
ASV_1666	k__Fungi	NA	NA	NA	NA	NA	NA
ASV_1667	k__Fungi	p__Ascomycota	c__Dothideomycetes	o__Pleosporales	f__Pleosporaceae	g__Alternaria	s__terricola
ASV_1668	k__Fungi	p__Ascomycota	NA	NA	NA	NA	NA
ASV_1669	k__Fungi	p__Basidiomycota	c__Agaricomycetes	o__Agaricales	f__Psathyrellaceae	g__Coprinellus	s__radians
ASV_1670	k__Fungi	p__Basidiomycota	NA	NA	NA	NA	NA
ASV_1671	k__Fungi	p__Ascomycota	NA	NA	NA	NA	NA
ASV_1672	k__Fungi	p__Ascomycota	c__Dothideomycetes	o__Pleosporales	NA	NA	NA
ASV_1673	k__Fungi	NA	NA	NA	NA	NA	NA
ASV_1674	k__Fungi	p__Glomeromycota	c__Glomeromycetes	o__Glomerales	f__Glomeraceae	NA	NA
ASV_1675	k__Fungi	NA	NA	NA	NA	NA	NA
ASV_1676	k__Fungi	p__Ascomycota	c__Dothideomycetes	o__Pleosporales	NA	NA	NA
ASV_1677	k__Fungi	p__Ascomycota	c__Dothideomycetes	o__Capnodiales	f__Teratosphaeriaceae	NA	NA
ASV_1678	k__Fungi	p__Calcarisporiellomycota	c__Calcarisporiellomycetes	o__Calcarisporiellales	f__Calcarisporiellaceae	g__Calcarisporiella	NA
ASV_1679	k__Fungi	p__Ascomycota	c__Pezizomycetes	o__Pezizales	NA	NA	NA
ASV_1680	k__Fungi	p__Basidiomycota	c__Tremellomycetes	o__Tremellales	f__Trimorphomycetaceae	g__Saitozyma	s__paraflava
ASV_1681	k__Fungi	p__Ascomycota	c__Dothideomycetes	o__Pleosporales	f__Pleosporaceae	g__Bipolaris	s__papendorfii
ASV_1682	k__Fungi	p__Ascomycota	c__Dothideomycetes	o__Pleosporales	f__Sporormiaceae	g__Preussia	s__terricola
ASV_1683	k__Fungi	p__Ascomycota	c__Arthoniomycetes	o__Lichenostigmatales	f__Phaeococcomycetaceae	g__Phaeococcomyces	s__eucalypti
ASV_1684	k__Fungi	p__Basidiomycota	c__Agaricomycetes	o__Geastrales	f__Geastraceae	NA	NA
ASV_1685	k__Fungi	p__Ascomycota	c__Eurotiomycetes	o__Chaetothyriales	f__Trichomeriaceae	g__Knufia	NA
ASV_1686	k__Fungi	p__Basidiomycota	NA	NA	NA	NA	NA
ASV_1687	k__Fungi	p__Ascomycota	c__Dothideomycetes	o__Pleosporales	f__Sporormiaceae	NA	NA
ASV_1688	k__Fungi	p__Ascomycota	c__Sordariomycetes	o__Hypocreales	f__Nectriaceae	NA	NA
ASV_1689	k__Fungi	p__Ascomycota	c__Dothideomycetes	o__Pleosporales	f__Pleosporales_fam_Incertae_sedis	g__Libertasomyces	NA
ASV_1690	k__Fungi	p__Ascomycota	c__Sordariomycetes	o__Sordariales	f__Chaetomiaceae	g__Subramaniula	s__obscura
ASV_1691	k__Fungi	p__Ascomycota	c__Sordariomycetes	o__Sordariales	f__Chaetomiaceae	g__Chaetomium	NA
ASV_1692	k__Fungi	NA	NA	NA	NA	NA	NA
ASV_1693	k__Fungi	NA	NA	NA	NA	NA	NA
ASV_1694	k__Fungi	NA	NA	NA	NA	NA	NA
ASV_1695	k__Fungi	p__Ascomycota	NA	NA	NA	NA	NA
ASV_1696	k__Fungi	p__Ascomycota	c__Sordariomycetes	o__Hypocreales	f__Nectriaceae	g__Fusarium	NA
ASV_1697	k__Fungi	p__Basidiomycota	NA	NA	NA	NA	NA
ASV_1698	k__Fungi	p__Mortierellomycota	c__Mortierellomycetes	o__Mortierellales	f__Mortierellaceae	g__Mortierella	NA
ASV_1699	k__Fungi	p__Ascomycota	NA	NA	NA	NA	NA
ASV_1700	k__Fungi	p__Basidiomycota	c__Agaricomycetes	o__Agaricales	f__Agaricaceae	g__Coprinus	NA
ASV_1701	k__Fungi	p__Ascomycota	c__Dothideomycetes	o__Pleosporales	f__Dictyosporiaceae	g__Dictyosporium	s__heptasporum
ASV_1702	k__Fungi	p__Ascomycota	c__Sordariomycetes	o__Hypocreales	f__Hypocreales_fam_Incertae_sedis	g__Trichothecium	NA
ASV_1703	k__Fungi	p__Ascomycota	c__Sordariomycetes	o__Coniochaetales	f__Coniochaetaceae	g__Coniochaeta	NA
ASV_1704	k__Fungi	p__Ascomycota	c__Dothideomycetes	o__Tubeufiales	f__Wiesneriomycetaceae	g__Spissiomyces	NA
ASV_1705	k__Fungi	p__Ascomycota	c__Eurotiomycetes	o__Onygenales	f__Onygenaceae	g__Auxarthron	NA
ASV_1706	k__Fungi	p__Ascomycota	c__Dothideomycetes	o__Capnodiales	f__Teratosphaeriaceae	g__Pseudotaeniolina	s__globosa
ASV_1707	k__Fungi	p__Ascomycota	c__Dothideomycetes	o__Dothideales	NA	NA	NA
ASV_1708	k__Fungi	p__Ascomycota	c__Sordariomycetes	o__Sordariales	f__Sordariaceae	g__Neurospora	s__terricola
ASV_1709	k__Fungi	p__Ascomycota	c__Sordariomycetes	o__Hypocreales	f__Stachybotryaceae	NA	NA
ASV_1710	k__Fungi	p__Ascomycota	NA	NA	NA	NA	NA
ASV_1711	k__Fungi	p__Ascomycota	NA	NA	NA	NA	NA
ASV_1712	k__Fungi	p__Basidiomycota	NA	NA	NA	NA	NA
ASV_1713	k__Fungi	p__Ascomycota	c__Dothideomycetes	o__Dothideales	f__Dothideaceae	g__Celosporium	NA
ASV_1714	k__Fungi	p__Ascomycota	NA	NA	NA	NA	NA
ASV_1715	k__Fungi	p__Ascomycota	c__Dothideomycetes	o__Pleosporales	NA	NA	NA
ASV_1716	k__Fungi	p__Ascomycota	c__Dothideomycetes	o__Pleosporales	f__Sporormiaceae	g__Preussia	s__terricola
ASV_1717	k__Fungi	p__Ascomycota	NA	NA	NA	NA	NA
ASV_1718	k__Fungi	p__Basidiomycota	c__Agaricomycetes	o__Corticiales	NA	NA	NA
ASV_1719	k__Fungi	p__Ascomycota	NA	NA	NA	NA	NA
ASV_1720	k__Fungi	p__Ascomycota	c__Sordariomycetes	o__Sordariales	f__Chaetomiaceae	NA	NA
ASV_1721	k__Fungi	p__Basidiomycota	c__Agaricomycetes	o__Agaricales	f__Tricholomataceae	NA	NA
ASV_1722	k__Fungi	p__Ascomycota	c__Sordariomycetes	o__Sordariales	NA	NA	NA
ASV_1723	k__Fungi	p__Basidiomycota	c__Agaricomycetes	NA	NA	NA	NA
ASV_1724	k__Fungi	p__Ascomycota	c__Pezizomycetes	o__Pezizales	NA	NA	NA
ASV_1725	k__Fungi	NA	NA	NA	NA	NA	NA
ASV_1726	k__Fungi	p__Ascomycota	c__Arthoniomycetes	o__Lichenostigmatales	f__Phaeococcomycetaceae	g__Phaeococcomyces	NA
ASV_1727	k__Fungi	p__Ascomycota	c__Dothideomycetes	o__Capnodiales	f__Cladosporiaceae	g__Cladosporium	s__delicatulum
ASV_1728	k__Fungi	p__Ascomycota	NA	NA	NA	NA	NA
ASV_1729	k__Fungi	p__Basidiomycota	c__Agaricomycetes	NA	NA	NA	NA
ASV_1730	k__Fungi	p__Basidiomycota	c__Agaricomycetes	o__Agaricales	f__Marasmiaceae	g__Moniliophthora	NA
ASV_1731	k__Fungi	NA	NA	NA	NA	NA	NA
ASV_1732	k__Fungi	p__Ascomycota	NA	NA	NA	NA	NA
ASV_1733	k__Fungi	p__Basidiomycota	c__Agaricomycetes	NA	NA	NA	NA
ASV_1734	k__Fungi	p__Ascomycota	c__Sordariomycetes	o__Xylariales	f__Microdochiaceae	g__Idriella	NA
ASV_1735	k__Fungi	p__Ascomycota	c__Sordariomycetes	o__Hypocreales	f__Nectriaceae	g__Bisifusarium	s__dimerum
ASV_1736	k__Fungi	p__Ascomycota	c__Dothideomycetes	o__Botryosphaeriales	f__Botryosphaeriaceae	NA	NA
ASV_1737	k__Fungi	p__Ascomycota	NA	NA	NA	NA	NA
ASV_1738	k__Fungi	p__Ascomycota	NA	NA	NA	NA	NA
ASV_1739	k__Fungi	p__Ascomycota	c__Sordariomycetes	o__Xylariales	NA	NA	NA
ASV_1740	k__Fungi	p__Basidiomycota	NA	NA	NA	NA	NA
ASV_1741	k__Fungi	p__Ascomycota	c__Eurotiomycetes	o__Chaetothyriales	f__Chaetothyriales_fam_Incertae_sedis	g__Sarcinomyces	NA
ASV_1742	k__Fungi	p__Ascomycota	NA	NA	NA	NA	NA
ASV_1743	k__Fungi	p__Ascomycota	NA	NA	NA	NA	NA
ASV_1744	k__Fungi	p__Ascomycota	c__Sordariomycetes	NA	NA	NA	NA
ASV_1745	k__Fungi	p__Ascomycota	c__Dothideomycetes	o__Pleosporales	f__Didymosphaeriaceae	g__Paraconiothyrium	s__africanum
ASV_1746	k__Fungi	p__Basidiomycota	c__Cystobasidiomycetes	o__Erythrobasidiales	f__Erythrobasidiaceae	g__Bannoa	s__hahajimensis
ASV_1747	k__Fungi	p__Olpidiomycota	c__Olpidiomycetes	o__Olpidiales	f__Olpidiaceae	g__Olpidium	s__brassicae
ASV_1748	k__Fungi	p__Ascomycota	NA	NA	NA	NA	NA
ASV_1749	k__Fungi	p__Ascomycota	c__Sordariomycetes	o__Xylariales	f__Diatrypaceae	g__Monosporascus	NA
ASV_1750	k__Fungi	NA	NA	NA	NA	NA	NA
ASV_1751	k__Fungi	p__Ascomycota	c__Dothideomycetes	o__Pleosporales	f__Didymosphaeriaceae	NA	NA
ASV_1752	k__Fungi	p__Ascomycota	c__Sordariomycetes	o__Hypocreales	f__Nectriaceae	NA	NA
ASV_1753	k__Fungi	p__Ascomycota	c__Eurotiomycetes	o__Chaetothyriales	f__Herpotrichiellaceae	g__Coniosporium	s__apollinis
ASV_1754	k__Fungi	p__Ascomycota	NA	NA	NA	NA	NA
ASV_1755	k__Fungi	p__Ascomycota	c__Sordariomycetes	o__Sordariales	f__Chaetomiaceae	NA	NA
ASV_1756	k__Fungi	p__Ascomycota	c__Leotiomycetes	o__Helotiales	f__Rutstroemiaceae	NA	NA
ASV_1757	k__Fungi	p__Ascomycota	c__Dothideomycetes	o__Pleosporales	f__Sporormiaceae	NA	NA
ASV_1758	k__Fungi	NA	NA	NA	NA	NA	NA
ASV_1759	k__Fungi	p__Basidiomycota	c__Microbotryomycetes	o__Sporidiobolales	f__Sporidiobolaceae	g__Rhodosporidiobolus	s__lusitaniae
ASV_1760	k__Fungi	p__Ascomycota	c__Sordariomycetes	o__Hypocreales	f__Hypocreaceae	g__Trichoderma	s__lixii
ASV_1761	k__Fungi	p__Basidiomycota	c__Tremellomycetes	o__Tremellales	NA	NA	NA
ASV_1762	k__Fungi	p__Ascomycota	c__Dothideomycetes	o__Tubeufiales	f__Wiesneriomycetaceae	g__Spissiomyces	NA
ASV_1763	k__Fungi	p__Ascomycota	c__Dothideomycetes	o__Tubeufiales	f__Bezerromycetaceae	NA	NA
ASV_1764	k__Fungi	p__Ascomycota	c__Dothideomycetes	o__Pleosporales	f__Sporormiaceae	g__Preussia	NA
ASV_1765	k__Fungi	NA	NA	NA	NA	NA	NA
ASV_1766	k__Fungi	p__Ascomycota	c__Dothideomycetes	o__Pleosporales	f__Pleosporales_fam_Incertae_sedis	g__Polyschema	s__sclerotigenum
ASV_1767	k__Fungi	p__Ascomycota	NA	NA	NA	NA	NA
ASV_1768	k__Fungi	p__Ascomycota	c__Sordariomycetes	o__Sordariales	f__Sordariaceae	g__Neurospora	s__terricola
ASV_1769	k__Fungi	p__Ascomycota	NA	NA	NA	NA	NA
ASV_1770	k__Fungi	p__Basidiomycota	c__Microbotryomycetes	o__Sporidiobolales	f__Sporidiobolaceae	g__Rhodotorula	NA
ASV_1771	k__Fungi	p__Basidiomycota	c__Agaricomycetes	o__Cantharellales	f__Ceratobasidiaceae	g__Thanatephorus	s__cucumeris
ASV_1772	k__Fungi	p__Ascomycota	NA	NA	NA	NA	NA
ASV_1773	k__Fungi	NA	NA	NA	NA	NA	NA
ASV_1774	k__Fungi	p__Basidiomycota	NA	NA	NA	NA	NA
ASV_1775	k__Fungi	p__Ascomycota	c__Sordariomycetes	o__Coniochaetales	f__Coniochaetaceae	g__Coniochaeta	NA
ASV_1776	k__Fungi	p__Ascomycota	c__Eurotiomycetes	o__Chaetothyriales	f__Trichomeriaceae	g__Knufia	s__perforans
ASV_1777	k__Fungi	p__Basidiomycota	c__Agaricomycetes	o__Cantharellales	f__Ceratobasidiaceae	g__Thanatephorus	s__cucumeris
ASV_1778	k__Fungi	p__Ascomycota	c__Orbiliomycetes	o__Orbiliales	f__Orbiliaceae	g__Orbilia	NA
ASV_1779	k__Fungi	p__Ascomycota	c__Dothideomycetes	o__Pleosporales	f__Sporormiaceae	g__Preussia	s__terricola
ASV_1780	k__Fungi	p__Ascomycota	c__Arthoniomycetes	o__Lichenostigmatales	f__Phaeococcomycetaceae	g__Phaeococcomyces	NA
ASV_1781	k__Fungi	p__Ascomycota	c__Dothideomycetes	o__Pleosporales	f__Didymellaceae	g__Neoascochyta	NA
ASV_1782	k__Fungi	p__Ascomycota	c__Dothideomycetes	o__Dothideales	NA	NA	NA
ASV_1783	k__Fungi	p__Ascomycota	c__Dothideomycetes	o__Pleosporales	f__Sporormiaceae	g__Preussia	s__terricola
ASV_1784	k__Fungi	p__Ascomycota	NA	NA	NA	NA	NA
ASV_1785	k__Fungi	p__Ascomycota	c__Arthoniomycetes	o__Lichenostigmatales	f__Phaeococcomycetaceae	g__Phaeococcomyces	NA
ASV_1786	k__Fungi	p__Ascomycota	NA	NA	NA	NA	NA
ASV_1787	k__Fungi	p__Ascomycota	NA	NA	NA	NA	NA
ASV_1788	k__Fungi	p__Ascomycota	c__Dothideomycetes	o__Pleosporales	f__Sporormiaceae	NA	NA
ASV_1789	k__Fungi	NA	NA	NA	NA	NA	NA
ASV_1790	k__Fungi	p__Glomeromycota	c__Glomeromycetes	o__Glomerales	f__Glomeraceae	g__Rhizophagus	s__irregularis
ASV_1791	k__Fungi	p__Basidiomycota	NA	NA	NA	NA	NA
ASV_1792	k__Fungi	NA	NA	NA	NA	NA	NA
ASV_1793	k__Fungi	p__Basidiomycota	NA	NA	NA	NA	NA
ASV_1794	k__Fungi	NA	NA	NA	NA	NA	NA
ASV_1795	k__Fungi	NA	NA	NA	NA	NA	NA
ASV_1796	k__Fungi	p__Ascomycota	c__Arthoniomycetes	o__Lichenostigmatales	f__Phaeococcomycetaceae	g__Phaeococcomyces	s__eucalypti
ASV_1797	k__Fungi	p__Ascomycota	c__Sordariomycetes	o__Hypocreales	f__Nectriaceae	g__Fusarium	NA
ASV_1798	k__Fungi	p__Ascomycota	c__Sordariomycetes	o__Coniochaetales	f__Coniochaetaceae	g__Coniochaeta	NA
ASV_1799	k__Fungi	p__Ascomycota	c__Sordariomycetes	o__Sordariales	f__Chaetomiaceae	g__Acrophialophora	s__fusispora
ASV_1800	k__Fungi	p__Ascomycota	c__Dothideomycetes	o__Pleosporales	f__Melanommataceae	NA	NA
ASV_1801	k__Fungi	p__Ascomycota	c__Sordariomycetes	o__Hypocreales	NA	NA	NA
ASV_1802	k__Fungi	p__Ascomycota	NA	NA	NA	NA	NA
ASV_1803	k__Fungi	p__Ascomycota	c__Dothideomycetes	o__Dothideales	NA	NA	NA
ASV_1804	k__Fungi	p__Ascomycota	NA	NA	NA	NA	NA
ASV_1805	k__Fungi	p__Ascomycota	c__Dothideomycetes	o__Dothideales	f__Aureobasidiaceae	g__Aureobasidium	s__pullulans
ASV_1806	k__Fungi	p__Ascomycota	NA	NA	NA	NA	NA
ASV_1807	k__Fungi	p__Basidiomycota	c__Agaricomycetes	o__Russulales	f__Peniophoraceae	g__Peniophora	NA
ASV_1808	k__Fungi	p__Basidiomycota	c__Agaricomycetes	NA	NA	NA	NA
ASV_1809	k__Fungi	p__Basidiomycota	c__Tremellomycetes	o__Tremellales	f__Bulleraceae	g__Genolevuria	s__armeniaca
ASV_1810	k__Fungi	p__Ascomycota	c__Pezizomycetes	o__Pezizales	f__Ascobolaceae	NA	NA
ASV_1811	k__Fungi	NA	NA	NA	NA	NA	NA
ASV_1812	k__Fungi	NA	NA	NA	NA	NA	NA
ASV_1813	k__Fungi	p__Basidiomycota	c__Agaricomycetes	NA	NA	NA	NA
ASV_1814	k__Fungi	p__Ascomycota	c__Eurotiomycetes	o__Chaetothyriales	f__Trichomeriaceae	g__Arthrocladium	NA
ASV_1815	k__Fungi	p__Glomeromycota	c__Glomeromycetes	o__Glomerales	f__Glomeraceae	g__Funneliformis	NA
ASV_1816	k__Fungi	p__Ascomycota	c__Dothideomycetes	o__Capnodiales	NA	NA	NA
ASV_1817	k__Fungi	p__Basidiomycota	c__Agaricomycetes	o__Agaricales	f__Agaricaceae	g__Tulostoma	NA
ASV_1818	k__Fungi	p__Basidiomycota	c__Agaricomycetes	NA	NA	NA	NA
ASV_1819	k__Fungi	p__Basidiomycota	NA	NA	NA	NA	NA
ASV_1820	k__Fungi	p__Ascomycota	c__Dothideomycetes	o__Pleosporales	f__Pleosporales_fam_Incertae_sedis	g__Pseudorobillarda	NA
ASV_1821	k__Fungi	p__Basidiomycota	c__Agaricomycetes	o__Agaricales	f__Psathyrellaceae	g__Psathyrella	NA
ASV_1822	k__Fungi	p__Ascomycota	c__Dothideomycetes	o__Pleosporales	f__Sporormiaceae	g__Sporormia	NA
ASV_1823	k__Fungi	NA	NA	NA	NA	NA	NA
ASV_1824	k__Fungi	p__Ascomycota	c__Orbiliomycetes	o__Orbiliales	f__Orbiliaceae	NA	NA
ASV_1825	k__Fungi	p__Glomeromycota	c__Glomeromycetes	o__Glomerales	f__Glomeraceae	NA	NA
ASV_1826	k__Fungi	p__Ascomycota	c__Dothideomycetes	o__Venturiales	f__Sympoventuriaceae	NA	NA
ASV_1827	k__Fungi	NA	NA	NA	NA	NA	NA
ASV_1828	k__Fungi	p__Ascomycota	c__Sordariomycetes	o__Sordariales	f__Chaetomiaceae	g__Chaetomium	s__jodhpurense
ASV_1829	k__Fungi	p__Ascomycota	c__Dothideomycetes	o__Pleosporales	NA	NA	NA
ASV_1830	k__Fungi	p__Ascomycota	c__Sordariomycetes	o__Sordariales	f__Chaetomiaceae	NA	NA
ASV_1831	k__Fungi	p__Glomeromycota	c__Glomeromycetes	o__Glomerales	f__Glomeraceae	g__Rhizophagus	NA
ASV_1832	k__Fungi	p__Ascomycota	c__Dothideomycetes	o__Pleosporales	f__Cucurbitariaceae	g__Pyrenochaeta	NA
ASV_1833	k__Fungi	NA	NA	NA	NA	NA	NA
ASV_1834	k__Fungi	p__Ascomycota	c__Dothideomycetes	o__Pleosporales	f__Lentitheciaceae	g__Darksidea	s__alpha
ASV_1835	k__Fungi	p__Ascomycota	NA	NA	NA	NA	NA
ASV_1836	k__Fungi	p__Ascomycota	NA	NA	NA	NA	NA
ASV_1837	k__Fungi	p__Basidiomycota	c__Agaricomycetes	o__Russulales	f__Peniophoraceae	g__Peniophora	NA
ASV_1838	k__Fungi	p__Ascomycota	NA	NA	NA	NA	NA
ASV_1839	k__Fungi	NA	NA	NA	NA	NA	NA
ASV_1840	k__Fungi	p__Basidiomycota	c__Cystobasidiomycetes	o__Erythrobasidiales	f__Erythrobasidiales_fam_Incertae_sedis	g__Cyrenella	s__elegans
ASV_1841	k__Fungi	NA	NA	NA	NA	NA	NA
ASV_1842	k__Fungi	p__Ascomycota	c__Pezizomycetes	o__Pezizales	f__Ascodesmidaceae	g__Cephaliophora	NA
ASV_1843	k__Fungi	p__Ascomycota	c__Sordariomycetes	o__Hypocreales	f__Nectriaceae	g__Fusarium	NA
ASV_1844	k__Fungi	p__Ascomycota	c__Sordariomycetes	o__Sordariales	f__Chaetomiaceae	g__Thielavia	s__subthermophila
ASV_1845	k__Fungi	p__Ascomycota	c__Eurotiomycetes	o__Onygenales	NA	NA	NA
ASV_1846	k__Fungi	p__Ascomycota	c__Arthoniomycetes	o__Lichenostigmatales	f__Phaeococcomycetaceae	g__Phaeococcomyces	NA
ASV_1847	k__Fungi	p__Ascomycota	c__Sordariomycetes	o__Hypocreales	f__Hypocreales_fam_Incertae_sedis	g__Acremonium	s__acutatum
ASV_1848	k__Fungi	p__Ascomycota	NA	NA	NA	NA	NA
ASV_1849	k__Fungi	p__Ascomycota	c__Eurotiomycetes	o__Onygenales	f__Ajellomycetaceae	NA	NA
ASV_1850	k__Fungi	p__Ascomycota	c__Sordariomycetes	o__Xylariales	f__Diatrypaceae	g__Monosporascus	NA
ASV_1851	k__Fungi	p__Ascomycota	c__Eurotiomycetes	o__Chaetothyriales	f__Chaetothyriales_fam_Incertae_sedis	g__Neophaeococcomyces	s__aloes
ASV_1852	k__Fungi	p__Ascomycota	NA	NA	NA	NA	NA
ASV_1853	k__Fungi	p__Ascomycota	c__Dothideomycetes	o__Pleosporales	f__Sporormiaceae	g__Preussia	NA
ASV_1854	k__Fungi	p__Basidiomycota	c__Agaricomycetes	o__Cantharellales	f__Ceratobasidiaceae	g__Ceratobasidium	NA
ASV_1855	k__Fungi	p__Basidiomycota	c__Tremellomycetes	o__Tremellales	f__Trimorphomycetaceae	g__Saitozyma	s__flava
ASV_1856	k__Fungi	p__Ascomycota	c__Sordariomycetes	o__Sordariales	f__Sordariales_fam_Incertae_sedis	g__Madurella	NA
ASV_1857	k__Fungi	p__Ascomycota	c__Sordariomycetes	o__Sordariales	f__Chaetomiaceae	NA	NA
ASV_1858	k__Fungi	p__Ascomycota	NA	NA	NA	NA	NA
ASV_1859	k__Fungi	p__Basidiomycota	c__Agaricomycetes	NA	NA	NA	NA
ASV_1860	k__Fungi	p__Ascomycota	c__Sordariomycetes	o__Sordariales	f__Chaetomiaceae	NA	NA
ASV_1861	k__Fungi	p__Ascomycota	c__Dothideomycetes	o__Pleosporales	f__Melanommataceae	NA	NA
ASV_1862	k__Fungi	p__Ascomycota	NA	NA	NA	NA	NA
ASV_1863	k__Fungi	p__Basidiomycota	c__Tremellomycetes	o__Filobasidiales	f__Filobasidiaceae	g__Filobasidium	s__chernovii
ASV_1864	k__Fungi	NA	NA	NA	NA	NA	NA
ASV_1865	k__Fungi	NA	NA	NA	NA	NA	NA
ASV_1866	k__Fungi	p__Ascomycota	c__Dothideomycetes	o__Capnodiales	NA	NA	NA
ASV_1867	k__Fungi	p__Ascomycota	NA	NA	NA	NA	NA
ASV_1868	k__Fungi	p__Ascomycota	c__Sordariomycetes	o__Trichosphaeriales	f__Trichosphaeriaceae	g__Nigrospora	s__oryzae
ASV_1869	k__Fungi	p__Ascomycota	c__Dothideomycetes	o__Pleosporales	f__Didymosphaeriaceae	g__Spegazzinia	NA
ASV_1870	k__Fungi	NA	NA	NA	NA	NA	NA
ASV_1871	k__Fungi	p__Ascomycota	c__Leotiomycetes	o__Helotiales	f__Helotiaceae	g__Articulospora	NA
ASV_1872	k__Fungi	p__Basidiomycota	c__Microbotryomycetes	o__Microbotryomycetes_ord_Incertae_sedis	f__Microbotryomycetes_fam_Incertae_sedis	g__Curvibasidium	s__cygneicollum
ASV_1873	k__Fungi	p__Basidiomycota	NA	NA	NA	NA	NA
ASV_1874	k__Fungi	p__Ascomycota	NA	NA	NA	NA	NA
ASV_1875	k__Fungi	NA	NA	NA	NA	NA	NA
ASV_1876	k__Fungi	p__Ascomycota	c__Sordariomycetes	o__Xylariales	f__Diatrypaceae	g__Monosporascus	NA
ASV_1877	k__Fungi	p__Ascomycota	c__Eurotiomycetes	o__Chaetothyriales	f__Herpotrichiellaceae	g__Veronaea	NA
ASV_1878	k__Fungi	NA	NA	NA	NA	NA	NA
ASV_1879	k__Fungi	p__Ascomycota	c__Sordariomycetes	o__Sordariales	f__Chaetomiaceae	NA	NA
ASV_1880	k__Fungi	NA	NA	NA	NA	NA	NA
ASV_1882	k__Fungi	p__Ascomycota	c__Dothideomycetes	o__Pleosporales	f__Sporormiaceae	g__Preussia	s__terricola
ASV_1883	k__Fungi	p__Ascomycota	c__Dothideomycetes	o__Pleosporales	f__Phaeosphaeriaceae	g__Nodulosphaeria	s__aconiti
ASV_1884	k__Fungi	p__Ascomycota	c__Sordariomycetes	o__Xylariales	f__Xylariaceae	g__Xylaria	NA
ASV_1885	k__Fungi	p__Ascomycota	NA	NA	NA	NA	NA
ASV_1886	k__Fungi	p__Ascomycota	c__Dothideomycetes	NA	NA	NA	NA
ASV_1887	k__Fungi	p__Basidiomycota	c__Agaricomycetes	NA	NA	NA	NA
ASV_1888	k__Fungi	p__Basidiomycota	c__Cystobasidiomycetes	o__Erythrobasidiales	f__Erythrobasidiaceae	g__Bannoa	s__ogasawarensis
ASV_1889	k__Fungi	p__Ascomycota	c__Sordariomycetes	o__Sordariales	f__Chaetomiaceae	g__Ovatospora	s__mollicella
ASV_1890	k__Fungi	p__Basidiomycota	c__Tremellomycetes	NA	NA	NA	NA
ASV_1891	k__Fungi	p__Ascomycota	c__Pezizomycetes	o__Pezizales	f__Pyronemataceae	g__Warcupia	NA
ASV_1892	k__Fungi	p__Ascomycota	NA	NA	NA	NA	NA
ASV_1893	k__Fungi	p__Basidiomycota	c__Geminibasidiomycetes	o__Geminibasidiales	f__Geminibasidiaceae	g__Geminibasidium	NA
ASV_1894	k__Fungi	p__Basidiomycota	c__Agaricomycetes	o__Geastrales	f__Geastraceae	g__Geastrum	s__parvisporum
ASV_1895	k__Fungi	p__Ascomycota	c__Eurotiomycetes	o__Chaetothyriales	f__Trichomeriaceae	g__Knufia	s__tsunedae
ASV_1896	k__Fungi	p__Ascomycota	c__Dothideomycetes	o__Pleosporales	f__Sporormiaceae	g__Preussia	NA
ASV_1897	k__Fungi	p__Ascomycota	c__Dothideomycetes	o__Dothideales	NA	NA	NA
ASV_1898	k__Fungi	p__Ascomycota	NA	NA	NA	NA	NA
ASV_1899	k__Fungi	p__Ascomycota	c__Dothideomycetes	o__Pleosporales	f__Coniothyriaceae	g__Coniothyrium	NA
ASV_1900	k__Fungi	p__Ascomycota	NA	NA	NA	NA	NA
ASV_1901	k__Fungi	p__Ascomycota	NA	NA	NA	NA	NA
ASV_1902	k__Fungi	p__Ascomycota	c__Eurotiomycetes	o__Chaetothyriales	f__Herpotrichiellaceae	g__Coniosporium	s__apollinis
ASV_1903	k__Fungi	p__Ascomycota	NA	NA	NA	NA	NA
ASV_1904	k__Fungi	p__Ascomycota	NA	NA	NA	NA	NA
ASV_1905	k__Fungi	p__Ascomycota	c__Sordariomycetes	o__Coniochaetales	f__Coniochaetaceae	g__Coniochaeta	NA
ASV_1906	k__Fungi	p__Basidiomycota	c__Cystobasidiomycetes	o__Erythrobasidiales	f__Erythrobasidiales_fam_Incertae_sedis	g__Cyrenella	s__elegans
ASV_1907	k__Fungi	NA	NA	NA	NA	NA	NA
ASV_1908	k__Fungi	p__Ascomycota	c__Eurotiomycetes	o__Mycocaliciales	f__Mycocaliciaceae	g__Mycocalicium	s__victoriae
ASV_1909	k__Fungi	p__Basidiomycota	c__Agaricomycetes	o__Cantharellales	f__Ceratobasidiaceae	g__Thanatephorus	s__cucumeris
ASV_1910	k__Fungi	NA	NA	NA	NA	NA	NA
ASV_1911	k__Fungi	p__Glomeromycota	c__Glomeromycetes	o__Glomerales	f__Glomeraceae	NA	NA
ASV_1912	k__Fungi	p__Ascomycota	NA	NA	NA	NA	NA
ASV_1913	k__Fungi	p__Ascomycota	c__Sordariomycetes	o__Hypocreales	f__Nectriaceae	g__Bisifusarium	s__dimerum
ASV_1914	k__Fungi	p__Basidiomycota	NA	NA	NA	NA	NA
ASV_1915	k__Fungi	p__Basidiomycota	c__Tremellomycetes	o__Filobasidiales	f__Filobasidiaceae	g__Heterocephalacria	s__arrabidensis
ASV_1916	k__Fungi	p__Ascomycota	c__Dothideomycetes	o__Pleosporales	f__Lentitheciaceae	g__Darksidea	s__alpha
ASV_1917	k__Fungi	p__Ascomycota	c__Dothideomycetes	o__Pleosporales	NA	NA	NA
ASV_1918	k__Fungi	NA	NA	NA	NA	NA	NA
ASV_1919	k__Fungi	p__Ascomycota	c__Sordariomycetes	o__Xylariales	NA	NA	NA
ASV_1920	k__Fungi	p__Ascomycota	c__Sordariomycetes	o__Sordariales	f__Chaetomiaceae	NA	NA
ASV_1921	k__Fungi	p__Ascomycota	c__Dothideomycetes	o__Pleosporales	f__Phaeosphaeriaceae	g__Phaeosphaeria	NA
ASV_1922	k__Fungi	p__Basidiomycota	c__Agaricomycetes	o__Agaricales	f__Tricholomataceae	NA	NA
ASV_1923	k__Fungi	p__Ascomycota	c__Eurotiomycetes	NA	NA	NA	NA
ASV_1924	k__Fungi	NA	NA	NA	NA	NA	NA
ASV_1925	k__Fungi	p__Ascomycota	c__Sordariomycetes	o__Sordariales	f__Chaetomiaceae	g__Collariella	NA
ASV_1926	k__Fungi	p__Ascomycota	c__Dothideomycetes	o__Tubeufiales	f__Wiesneriomycetaceae	g__Spissiomyces	NA
ASV_1927	k__Fungi	NA	NA	NA	NA	NA	NA
ASV_1928	k__Fungi	NA	NA	NA	NA	NA	NA
ASV_1929	k__Fungi	p__Ascomycota	c__Dothideomycetes	o__Pleosporales	f__Lentitheciaceae	g__Darksidea	NA
ASV_1930	k__Fungi	NA	NA	NA	NA	NA	NA
ASV_1931	k__Fungi	p__Ascomycota	c__Sordariomycetes	o__Coniochaetales	f__Coniochaetaceae	g__Coniochaeta	NA
ASV_1932	k__Fungi	p__Ascomycota	c__Dothideomycetes	o__Pleosporales	NA	NA	NA
ASV_1933	k__Fungi	p__Ascomycota	c__Dothideomycetes	o__Pleosporales	f__Sporormiaceae	g__Preussia	NA
ASV_1934	k__Fungi	p__Ascomycota	NA	NA	NA	NA	NA
ASV_1935	k__Fungi	p__Ascomycota	c__Dothideomycetes	o__Pleosporales	f__Pleosporaceae	NA	NA
ASV_1936	k__Fungi	p__Basidiomycota	NA	NA	NA	NA	NA
ASV_1937	k__Fungi	p__Basidiomycota	c__Agaricomycetes	o__Geastrales	f__Geastraceae	g__Geastrum	NA
ASV_1938	k__Fungi	p__Ascomycota	c__Eurotiomycetes	o__Chaetothyriales	f__Trichomeriaceae	g__Knufia	NA
ASV_1939	k__Fungi	p__Basidiomycota	NA	NA	NA	NA	NA
ASV_1940	k__Fungi	p__Ascomycota	c__Eurotiomycetes	o__Chaetothyriales	f__Herpotrichiellaceae	g__Veronaea	s__japonica
ASV_1941	k__Fungi	p__Ascomycota	c__Dothideomycetes	o__Pleosporales	f__Sporormiaceae	g__Preussia	s__terricola
ASV_1942	k__Fungi	p__Basidiomycota	c__Agaricomycetes	o__Agaricales	f__Agaricaceae	g__Tulostoma	NA
ASV_1943	k__Fungi	p__Ascomycota	c__Sordariomycetes	o__Sordariales	f__Chaetomiaceae	g__Chaetomium	s__nozdrenkoae
ASV_1944	k__Fungi	p__Ascomycota	c__Sordariomycetes	NA	NA	NA	NA
ASV_1945	k__Fungi	NA	NA	NA	NA	NA	NA
ASV_1946	k__Fungi	p__Glomeromycota	c__Glomeromycetes	o__Glomerales	f__Glomeraceae	g__Glomus	s__aggregatum
ASV_1947	k__Fungi	p__Ascomycota	c__Sordariomycetes	o__Sordariales	f__Chaetomiaceae	g__Ovatospora	s__unipora
ASV_1948	k__Fungi	p__Ascomycota	c__Sordariomycetes	o__Hypocreales	NA	NA	NA
ASV_1949	k__Fungi	p__Ascomycota	c__Eurotiomycetes	o__Eurotiales	f__Aspergillaceae	g__Aspergillus	NA
ASV_1950	k__Fungi	p__Basidiomycota	c__Agaricomycetes	NA	NA	NA	NA
ASV_1951	k__Fungi	p__Basidiomycota	c__Tremellomycetes	o__Tremellales	f__Sirobasidiaceae	NA	NA
ASV_1952	k__Fungi	p__Ascomycota	c__Dothideomycetes	o__Pleosporales	f__Pleosporaceae	NA	NA
ASV_1953	k__Fungi	p__Ascomycota	c__Sordariomycetes	o__Sordariales	f__Lasiosphaeriaceae	g__Podospora	s__dimorpha
ASV_1954	k__Fungi	p__Ascomycota	c__Sordariomycetes	o__Xylariales	f__Diatrypaceae	g__Monosporascus	NA
ASV_1955	k__Fungi	p__Basidiomycota	NA	NA	NA	NA	NA
ASV_1956	k__Fungi	p__Ascomycota	c__Dothideomycetes	o__Pleosporales	f__Pleosporaceae	g__Alternaria	NA
ASV_1957	k__Fungi	p__Ascomycota	c__Dothideomycetes	o__Pleosporales	NA	NA	NA
ASV_1958	k__Fungi	p__Ascomycota	c__Dothideomycetes	o__Pleosporales	NA	NA	NA
ASV_1959	k__Fungi	NA	NA	NA	NA	NA	NA
ASV_1960	k__Fungi	NA	NA	NA	NA	NA	NA
ASV_1961	k__Fungi	p__Ascomycota	NA	NA	NA	NA	NA
ASV_1962	k__Fungi	p__Glomeromycota	c__Glomeromycetes	o__Glomerales	f__Glomeraceae	g__Rhizophagus	s__prolifer
ASV_1963	k__Fungi	p__Ascomycota	c__Dothideomycetes	o__Pleosporales	NA	NA	NA
ASV_1964	k__Fungi	p__Basidiomycota	NA	NA	NA	NA	NA
ASV_1965	k__Fungi	p__Ascomycota	c__Dothideomycetes	o__Pleosporales	f__Coniothyriaceae	g__Coniothyrium	s__multiporum
ASV_1966	k__Fungi	p__Ascomycota	c__Dothideomycetes	o__Pleosporales	f__Pleosporaceae	g__Curvularia	s__spicifera
ASV_1967	k__Fungi	p__Ascomycota	NA	NA	NA	NA	NA
ASV_1968	k__Fungi	p__Ascomycota	c__Sordariomycetes	o__Hypocreales	f__Clavicipitaceae	g__Metarhizium	s__anisopliae
ASV_1969	k__Fungi	p__Ascomycota	c__Sordariomycetes	o__Xylariales	f__Xylariaceae	g__Xylaria	NA
ASV_1970	k__Fungi	p__Ascomycota	NA	NA	NA	NA	NA
ASV_1971	k__Fungi	p__Ascomycota	c__Dothideomycetes	NA	NA	NA	NA
ASV_1972	k__Fungi	p__Ascomycota	c__Dothideomycetes	o__Capnodiales	NA	NA	NA
ASV_1973	k__Fungi	NA	NA	NA	NA	NA	NA
ASV_1974	k__Fungi	p__Ascomycota	NA	NA	NA	NA	NA
ASV_1975	k__Fungi	p__Ascomycota	c__Lecanoromycetes	o__Acarosporales	f__Acarosporaceae	g__Acarospora	NA
ASV_1976	k__Fungi	p__Ascomycota	c__Sordariomycetes	o__Coniochaetales	f__Coniochaetaceae	g__Coniochaeta	NA
ASV_1977	k__Fungi	p__Basidiomycota	c__Tremellomycetes	o__Tremellales	NA	NA	NA
ASV_1978	k__Fungi	p__Basidiomycota	c__Geminibasidiomycetes	o__Geminibasidiales	f__Geminibasidiaceae	g__Geminibasidium	NA
ASV_1979	k__Fungi	p__Ascomycota	c__Sordariomycetes	o__Xylariales	f__Diatrypaceae	NA	NA
ASV_1980	k__Fungi	p__Ascomycota	c__Eurotiomycetes	o__Chaetothyriales	NA	NA	NA
ASV_1981	k__Fungi	p__Ascomycota	c__Sordariomycetes	o__Sordariales	f__Chaetomiaceae	NA	NA
ASV_1982	k__Fungi	p__Ascomycota	c__Dothideomycetes	o__Pleosporales	f__Sporormiaceae	g__Preussia	NA
ASV_1983	k__Fungi	p__Basidiomycota	c__Tremellomycetes	o__Filobasidiales	f__Filobasidiaceae	g__Filobasidium	NA
ASV_1984	k__Fungi	p__Ascomycota	NA	NA	NA	NA	NA
ASV_1985	k__Fungi	p__Ascomycota	c__Dothideomycetes	o__Pleosporales	f__Pleosporaceae	g__Alternaria	s__pseudorostrata
ASV_1986	k__Fungi	p__Ascomycota	c__Dothideomycetes	o__Pleosporales	NA	NA	NA
ASV_1987	k__Fungi	p__Basidiomycota	c__Agaricomycetes	o__Agaricales	f__Marasmiaceae	g__Moniliophthora	NA
ASV_1988	k__Fungi	p__Ascomycota	c__Dothideomycetes	o__Pleosporales	NA	NA	NA
ASV_1989	k__Fungi	p__Ascomycota	c__Sordariomycetes	o__Sordariales	f__Lasiosphaeriaceae	NA	NA
ASV_1990	k__Fungi	p__Ascomycota	c__Dothideomycetes	o__Botryosphaeriales	f__Botryosphaeriaceae	g__Lasiodiplodia	s__brasiliensis
ASV_1991	k__Fungi	p__Basidiomycota	c__Geminibasidiomycetes	o__Geminibasidiales	f__Geminibasidiaceae	g__Geminibasidium	s__donsium
ASV_1992	k__Fungi	NA	NA	NA	NA	NA	NA
ASV_1993	k__Fungi	p__Basidiomycota	c__Agaricomycetes	o__Agaricales	f__Entolomataceae	g__Entoloma	NA
ASV_1994	k__Fungi	p__Ascomycota	c__Dothideomycetes	o__Pleosporales	f__Phaeosphaeriaceae	g__Tintelnotia	NA
ASV_1995	k__Fungi	NA	NA	NA	NA	NA	NA
ASV_1996	k__Fungi	p__Ascomycota	NA	NA	NA	NA	NA
ASV_1997	k__Fungi	p__Basidiomycota	NA	NA	NA	NA	NA
ASV_1998	k__Fungi	NA	NA	NA	NA	NA	NA
ASV_1999	k__Fungi	p__Ascomycota	NA	NA	NA	NA	NA
ASV_2000	k__Fungi	p__Basidiomycota	c__Agaricomycetes	o__Cantharellales	f__Ceratobasidiaceae	g__Thanatephorus	s__cucumeris
ASV_2001	k__Fungi	NA	NA	NA	NA	NA	NA
[truncated: 4,833 more rows]
