# Supplementary material for: Changes in Soil Microbial Communities across an Urbanization Gradient: A Local-Scale Temporal Study in the Arid Southwestern USA
Source: Microorganisms. 2021 Jul 9;9(7):1470. doi: 10.3390/microorganisms9071470 (PMC8305102; doi:10.3390/microorganisms9071470)
Supplement: Supplementary file 1 [file microorganisms-09-01470-s001.zip › Table S3.xlsx]

## Sheet: Sheet1
	mean	standard deviation	minimum	maximum
Alphaproteobacteria	19.8998	5.91147	8.98837	38.5005
Actinobacteria	13.4262	3.45959	6.43555	25.8262
Thermoleophilia	10.6351	3.44374	2.96961	21.6527
Rubrobacteria	6.8891	3.82057	0.710433	15.4252
Gammaproteobacteria	4.01253	1.37039	1.92609	8.4522
Nitrososphaeria	3.61232	1.43552	0.312204	7.15832
Blastocatellia_(Subgroup_4)	3.4461	1.73381	0.296055	8.23195
Bacteroidia	3.27664	1.45	1.00357	8.1753
Bacilli	2.8934	2.22604	0.114277	10.2615
Gemmatimonadetes	2.73856	0.705364	1.04525	4.75591
Deltaproteobacteria	2.64546	1.10246	1.10581	7.44777
Subgroup_6	2.22442	0.968186	0.353767	5.7114
Chloroflexia	2.01871	0.655174	0.881322	4.02681
Planctomycetacia	1.81115	0.61321	0.589088	4.18883
Acidimicrobiia	1.8084	0.523518	0.729765	4.13948
Longimicrobia	1.69333	1.01691	0.457053	7.84138
TK10	1.49635	0.66264	0.0908581	3.60669
Verrucomicrobiae	1.15985	0.468108	0.323425	2.55623
Thermoanaerobaculia	1.04846	1.36269	0.0407235	8.5229
0319-7L14	0.965539	0.452036	0.170595	2.69606
Acidobacteriia	0.918913	0.334685	0.300605	2.1341
KD4-96	0.860465	0.250725	0.327669	1.61639
Phycisphaerae	0.673936	0.220579	0.252972	1.37554
MB-A2-108	0.620812	0.40011	0	1.96308
Nitrospira	0.496723	0.18961	0.0694822	1.30447
S0134_terrestrial_group	0.429975	0.495777	0.0423169	4.04499
Gitt-GS-136	0.408029	0.350417	0.0263344	1.77758
Oxyphotobacteria	0.381471	1.0871	0	6.33081
Ktedonobacteria	0.348542	0.408484	0.00913764	3.31625
Holophagae	0.342496	0.220308	0.0178091	1.22429
Dehalococcoidia	0.289931	0.179164	0	0.80315
JG30-KF-CM66	0.278531	0.118199	0.0164318	0.596801
Entotheonellia	0.260175	0.230321	0	1.04309
Anaerolineae	0.222876	0.176352	0.0327252	0.900528
Nitriliruptoria	0.175049	0.140373	0	1.04003
NC10	0.16424	0.150445	0	0.601426
Sericytochromatia	0.123142	0.112287	0	0.629921
Deinococci	0.0927602	0.0997792	0.00534945	0.609977
Armatimonadia	0.0905384	0.0604401	0	0.318249
BD2-11_terrestrial_group	0.0665041	0.0929009	0	0.605501
Rhodothermia	0.054323	0.0642664	0	0.31946
Fimbriimonadia	0.0510139	0.0348884	0	0.180495
Thermoplasmata	0.0491567	0.0525953	0	0.266346
Subgroup_17	0.0460132	0.0497071	0	0.234693
Ignavibacteria	0.0459613	0.0300579	0	0.179779
Subgroup_25	0.0456057	0.100778	0	0.562763
Melainabacteria	0.0309159	0.0331696	0	0.171418
Babeliae	0.0245665	0.0447012	0	0.24082
Chlamydiae	0.024077	0.0652866	0	0.596669
Saccharimonadia	0.0233821	0.035677	0	0.237325
OLB14	0.0166751	0.0277707	0	0.14075
SHA-26	0.0157745	0.017612	0	0.0695209
Lineage_IIb	0.0122591	0.0154994	0	0.087739
Woesearchaeia	0.0118135	0.0170193	0	0.105737
Clostridia	0.011642	0.0263907	0	0.178237
Parcubacteria	0.0113686	0.0127307	0	0.0645603
BD7-11	0.0113379	0.019735	0	0.103102
Subgroup_5	0.0111909	0.0139431	0	0.0703066
AKAU4049	0.00997434	0.0358383	0	0.279234
vadinHA49	0.00939991	0.0130058	0	0.0966578
Fibrobacteria	0.00871006	0.0188295	0	0.140929
Pla4_lineage	0.00816879	0.0132677	0	0.0674916
Elusimicrobia	0.00731491	0.0114339	0	0.0593312
Dadabacteriia	0.00640185	0.0165307	0	0.0902477
Lineage_IIa	0.00583763	0.0100279	0	0.0475834
AD3	0.00522991	0.0284765	0	0.264798
N9D0	0.00427673	0.0140191	0	0.0854893
P2-11E	0.003538	0.00882406	0	0.0578592
OM190	0.0034923	0.0064187	0	0.0300713
Chthonomonadetes	0.0028679	0.00694809	0	0.0494824
Omnitrophia	0.00266558	0.00618572	0	0.0352147
Berkelbacteria	0.00245573	0.0040989	0	0.0234746
Gracilibacteria	0.0016365	0.00334108	0	0.0193316
Microgenomatia	0.00144959	0.00413102	0	0.0357782
Lineage_IIc	0.00111169	0.00329786	0	0.0223614
Limnochordia	0.00106317	0.00522627	0	0.0432954
Subgroup_15	0.000804515	0.00419037	0	0.0300713
Subgroup_21	0.000493931	0.00242949	0	0.0201014
Hydrogenedentia	0.000484954	0.0016474	0	0.00828706
ABY1	0.000379066	0.00123801	0	0.00586912
Subgroup_22	0.000363957	0.0023091	0	0.0179791
Erysipelotrichia	0.000351899	0.00174773	0	0.0151056
Mollicutes	0.000324462	0.00183125	0	0.0134235
Spirochaetia	0.000255446	0.00203897	0	0.0201353
Synergistia	0.000115467	0.00116043	0	0.0116621
Subgroup_18	6.00622e-05	0.000603617	0	0.00606628
Negativicutes	4.35236e-05	0.000308734	0	0.00237274
028H05-P-BN-P5	3.23583e-05	0.000325197	0	0.00326819
Methanobacteria	2.15722e-05	0.000216798	0	0.00217879
Unclassified	4.46707	2.08608	0.930813	11.3019
