# Supplementary material for: Changes in Soil Microbial Communities across an Urbanization Gradient: A Local-Scale Temporal Study in the Arid Southwestern USA
Source: Microorganisms. 2021 Jul 9;9(7):1470. doi: 10.3390/microorganisms9071470 (PMC8305102; doi:10.3390/microorganisms9071470)
Supplement: Supplementary file 1 [file microorganisms-09-01470-s001.zip › Table S4.xlsx]

## Sheet: Sheet1
	mean	standard deviation	minimum	maximum
Dothideomycetes	38.8579	16.2098	9.21766	76.6116
Sordariomycetes	27.4488	13.6756	7.27244	67.5504
Agaricomycetes	7.94613	9.69405	0.0574419	49.6322
Eurotiomycetes	2.8075	3.39149	0.0633882	14.6764
Pezizomycetes	2.41792	4.13389	0	19.2235
Tremellomycetes	2.24836	3.35336	0.0108378	16.5786
Leotiomycetes	1.52479	3.88386	0	24.746
Mortierellomycetes	1.4356	2.08715	0	10.4245
Calcarisporiellomycetes	0.569154	0.815415	0	5.09432
Glomeromycetes	0.342666	0.763647	0	3.77022
Microbotryomycetes	0.160074	0.395264	0	2.21234
Arthoniomycetes	0.0984333	0.250462	0	1.59713
Cystobasidiomycetes	0.0965191	0.2002	0	1.52428
Mucoromycetes	0.0626465	0.12656	0	0.754417
Geminibasidiomycetes	0.0581344	0.186752	0	1.59137
Orbiliomycetes	0.0549164	0.194664	0	1.62328
Olpidiomycetes	0.0521677	0.30995	0	3.04632
Lecanoromycetes	0.0207935	0.0533459	0	0.443648
Basidiobolomycetes	0.0166955	0.075872	0	0.492601
Rhizophlyctidomycetes	0.00480722	0.012288	0	0.0694714
GS13	0.00440481	0.0349062	0	0.348138
Wallemiomycetes	0.00335787	0.0195777	0	0.187591
Saccharomycetes	0.00207353	0.00829159	0	0.0511819
Blastocladiomycetes	0.0019175	0.0195547	0	0.19942
Xylonomycetes	0.00158884	0.00715858	0	0.058193
Umbelopsidomycetes	0.00110892	0.00559545	0	0.049366
Archaeorhizomycetes	0.000857195	0.00463769	0	0.0426298
Spizellomycetes	0.000509791	0.00221175	0	0.0133329
Pucciniomycetes	0.000296038	0.00151768	0	0.00998488
Agaricostilbomycetes	0.000239104	0.00184972	0	0.0173921
Unclassified	13.7596	8.5694	0.828534	37.381
